# Supplementary material for: Signal Transducers and Activators of Transcription-1 (STAT1) Regulates microRNA Transcription in Interferon γ-Stimulated HeLa Cells
Source: PLoS One. 2010 Jul 26;5(7):e11794. doi: 10.1371/journal.pone.0011794 (PMC2909916; doi:10.1371/journal.pone.0011794)
Supplement: Table S1 — List of 83 microRNAs and their predicted transcription start sites and promoter regions (0.04 MB XLS) [file pone.0011794.s001.xls]

## Sheet: Sheet1
Table S1. List of 83 microRNAs and their predicted transcription start sites and promoter regions
microRNA	Strand	Chromosome	microRNA Position	TSS position	Promoter	CpG island	Number of enriched STAT1 region
hsa-mir-1259	+	chr20	47330254-47330364	47328454	47327958-47329130	1	1
hsa-mir-21	+	chr17	55273409-55273480	55270009	55268897-55273231	0	2
hsa-mir-24-2	-	chr19	13808101-13808173	13814573	13811422-13815167	1	1
hsa-mir-23a	-	chr19	13808401-13808473	13814673	13811722-13815033	1	1
hsa-mir-27a	-	chr19	13808254-13808331	13814731	13811756-13814979	1	1
hsa-mir-92b	+	chr1	153431592-153431687	153430192	153429022-153431598	2	2
hsa-mir-1304	-	chr11	93106488-93106578	93114378	93113614-93114931	1	1
hsa-let-7i	+	chr12	61283733-61283816	61283333	61281958-61283985	1	1
hsa-mir-760	+	chr1	94084976-94085055	94084576	94083843-94086408	2	1
hsa-mir-940	+	chr16	2261749-2261842	2257949	2257515-2258728	1	1
hsa-mir-320a	-	chr8	22158420-22158501	22158701	22157984-22159040	1	0
hsa-mir-219-1	+	chr6	33283590-33283699	33280390	33280273-33280811	1	0
hsa-mir-1289-1	-	chr20	33505190-33505333	33506533	33505758-33507220	1	1
hsa-mir-196b	-	chr7	27175624-27175707	27176107	27175306-27176348	1	0
hsa-mir-632	+	chr17	27701241-27701334	27701041	27700771-27701814	1	0
hsa-mir-196a-2	+	chr12	52671789-52671898	52664189	52662019-52667008	1	1
hsa-mir-141	+	chr12	6943521-6943615	6941121	6940221-6941928	0	0
hsa-mir-200c	+	chr12	6943123-6943190	6941123	6940217-6941937	0	0
hsa-mir-639	+	chr19	14501355-14501452	14501155	14501094-14501895	1	0
hsa-let-7a-1	+	chr9	95978060-95978139	95968260	95967698-95969675	1	1
hsa-let-7f-1	+	chr9	95978450-95978536	95968450	95967669-95969581	1	1
hsa-mir-20a	+	chr13	90801320-90801390	90797920	90797290-90799576	1	1
hsa-mir-19b-1	+	chr13	90801447-90801533	90797847	90797338-90799565	1	1
hsa-mir-92a-1	+	chr13	90801569-90801646	90797969	90797241-90799589	1	1
hsa-mir-18a	+	chr13	90801006-90801076	90797806	90797321-90799595	1	1
hsa-mir-19a	+	chr13	90801146-90801227	90797946	90797253-90799584	1	1
hsa-mir-17	+	chr13	90800860-90800943	90797860	90797325-90799550	1	1
hsa-mir-484	+	chr16	15644652-15644730	15644452	15643650-15645182	0	1
hsa-mir-374a	-	chrX	73423846-73423917	73428917	73428175-73429954	1	1
hsa-mir-545	-	chrX	73423664-73423769	73428969	73428120-73429962	1	1
hsa-mir-564	+	chr3	44878384-44878477	44878184	44877826-44878917	1	0
hsa-mir-220c	-	chr19	53755341-53755423	53763823	53763323-53764214	0	1
hsa-mir-1282	-	chr15	41873149-41873249	41880249	41879515-41880834	1	0
hsa-mir-1281	+	chr22	39818463-39818516	39817263	39816769-39818930	1	1
hsa-mir-607	-	chr10	98578416-98578511	98582111	98581328-98583103	1	1
hsa-mir-659	-	chr22	36573631-36573727	36575327	36575046-36575917	1	0
hsa-mir-658	-	chr22	36570225-36570324	36575324	36575041-36575930	1	0
hsa-mir-450b	-	chrX	133501881-133501958	133511358	133510499-133511725	1	0
hsa-mir-1285-2	-	chr2	70333554-70333641	70338641	70338362-70339227	1	1
hsa-mir-503	-	chrX	133508024-133508094	133511294	133510543-133511729	1	0
hsa-mir-542	-	chrX	133503037-133503133	133511333	133510533-133511729	1	0
hsa-mir-450a-2	-	chrX	133502204-133502303	133511303	133510505-133511735	1	0
hsa-mir-424	-	chrX	133508310-133508407	133511407	133510454-133511752	1	0
hsa-mir-450a-1	-	chrX	133502037-133502127	133511327	133510508-133511706	1	0
hsa-mir-96	-	chr7	129201768-129201845	129207645	129206528-129208221	1	1
hsa-mir-183	-	chr7	129201981-129202090	129207690	129206551-129208188	1	1
hsa-mir-550-2	+	chr7	32739118-32739214	32734318	32733922-32735381	1	1
hsa-mir-146b	+	chr10	104186259-104186331	104182259	104181579-104182655	1	0
hsa-mir-101-1	-	chr1	65296705-65296779	65306379	65304635-65307079	2	0
hsa-mir-202	-	chr10	134911006-134911115	134921115	134920762-134921221	0	0
hsa-mir-182	-	chr7	129197459-129197568	129207568	129206461-129208322	1	1
hsa-mir-662	+	chr16	760184-760278	750584	750191-751986	0	0
hsa-mir-200b	+	chr1	1092347-1092441	1082747	1082554-1083767	1	0
hsa-mir-193a	+	chr17	26911128-26911215	26910328	26909297-26911052	1	1
hsa-mir-210	-	chr11	558089-558198	566598	565841-566918	1	1
hsa-mir-505	-	chrX	138833973-138834056	138842856	138842113-138844047	1	1
hsa-mir-1303	+	chr5	154045529-154045614	154040729	154040224-154042138	0	1
hsa-mir-886	-	chr5	135444076-135444196	135444396	135443930-135444899	1	1
hsa-mir-150	-	chr19	54695854-54695937	54696137	54694991-54696467	0	0
hsa-mir-200a	+	chr1	1093106-1093195	1083106	1082373-1083797	1	0
hsa-mir-34a	-	chr1	9134314-9134423	9141423	9141119-9141516	0	0
hsa-mir-365-1	+	chr16	14310643-14310729	14303643	14301804-14305383	1	3
hsa-mir-301b	+	chr22	20337270-20337347	20336470	20335816-20337176	1	0
hsa-mir-193b	+	chr16	14305325-14305407	14303525	14302053-14305321	1	3
hsa-mir-132	-	chr17	1899952-1900052	1900452	1899182-1900821	1	0
hsa-mir-212	-	chr17	1900315-1900424	1900624	1899191-1900820	1	0
hsa-mir-320b-1	+	chr1	117015894-117015972	117011694	117011245-117012545	1	0
hsa-mir-130b	+	chr22	20337593-20337674	20336393	20335901-20337204	1	0
hsa-mir-613	+	chr12	12808850-12808944	12803050	12802708-12804273	0	1
hsa-mir-1302-2	-	chr15	100318185-100318322	100319322	100319002-100319427	1	0
hsa-mir-548h-2	-	chr16	11307798-11307885	11314485	11313572-11314726	0	1
hsa-mir-181d	+	chr19	13846689-13846825	13844689	13844317-13845428	1	0
hsa-mir-181c	+	chr19	13846513-13846622	13844713	13844291-13845408	1	0
hsa-mir-125a	+	chr19	56888319-56888404	56883319	56882480-56885676	0	0
hsa-mir-1826	+	chr16	33873009-33873093	33870209	33869987-33871815	1	0
hsa-mir-345	+	chr14	99843949-99844046	99841549	99840687-99843457	1	1
hsa-mir-99b	+	chr19	56887677-56887746	56883277	56882520-56885670	0	0
hsa-let-7e	+	chr19	56887851-56887929	56883251	56882540-56885677	0	0
hsa-mir-1302-3	-	chr2	114057006-114057143	114058343	114057544-114059007	1	0
hsa-mir-135b	-	chr1	203684053-203684149	203685749	203684904-203685968	0	0
hsa-mir-1253	-	chr17	2598122-2598226	2605426	2605062-2605910	1	0
hsa-mir-1247	-	chr14	101096377-101096512	101097712	101096659-101097939	1	0
hsa-mir-1224	+	chr3	185441887-185441971	185439487	185439267-185440572	0	0
