# Supplementary material for: Signal Transducers and Activators of Transcription-1 (STAT1) Regulates microRNA Transcription in Interferon γ-Stimulated HeLa Cells
Source: PLoS One. 2010 Jul 26;5(7):e11794. doi: 10.1371/journal.pone.0011794 (PMC2909916; doi:10.1371/journal.pone.0011794)
Supplement: Table S2 — Enriched transcription factor binding sites in STAT1 enriched regions (0.03 MB XLS) [file pone.0011794.s002.xls]

## Sheet: Sheet1
Table S2. Enriched transcription factor binding sites in STAT1 enriched regions
TRANSFAC Accession Number	Motif Name	Consensus sequence	Max Matching Score	Matching Score in 20% FDR
M00457	STAT5A (homodimer)	NAWTTCYNGGAANYN	16.26	8.3
M00459	STAT5B (homodimer)	NAWTTCYNGGAAWTN	18.5	7.99
M00223	STATx	TTCCCGKAA	13.6	8.44
M00225	STAT3	NGNNATTTCCSGGAARTGNNN	20.49	6.09
M00199	AP-1	NTGASTCAG	12.27	8.6
M00224	STAT1	NNNSANTTCCGGGAANTGNSN	21.96	9.09
M00517	AP-1	NNNTGAGTCAKCN	15.52	10.15
M00925	AP-1	NTGACTCAN	11.52	9.46
M00926	AP-1	TGAGTCAN	11.16	9.45
M00174	AP-1	NNTGACTCANN	13.18	10.05
M00495	Bach1	NNSATGAGTCATGNT	19.08	10.54
M00777	STAT	NNNNNTTCTKGGA	14.34	11.09
M00490	Bach2	SRTGAGTCANC	15.63	11.15
M00188	AP-1	RGTGACTMANN	13.73	10.7
M00037	NF-E2	TGCTGAGTCAY	15.9	11.34
M00924	AP-1	TGACTCANNSKN	13.35	11.14
M00821	Nrf2	NTGCTGAGTCAKN	16.78	12.05
M00460	STAT5A (homotetramer)	TTCCNRGAANNNNNNTTCCNNGRR	21.21	13.15
M00173	AP-1	RSTGACTNANW	13.17	11.23
M00983	MAF	NGCTGAGTCAN	14.25	12.29
M00284	TCF11:MafG	NNNNNATGACTCAGCANTTNNG	20.78	13.88
M00172	AP-1	RSTGACTNMNW	12.85	11.56
M00248	Oct-1	TNTATGBTAATT	17.09	14.49
M00063	IRF-2	GAAAAGYGAAASY	19.45	15.47
M00912	C_EBP	NTTRCNNAANNN	11.84	11.1
M00328	Pax-8	NCNNTNNTGCRTGANNNN	13.14	11.62
