# Supplementary material for: Signal Transducers and Activators of Transcription-1 (STAT1) Regulates microRNA Transcription in Interferon γ-Stimulated HeLa Cells
Source: PLoS One. 2010 Jul 26;5(7):e11794. doi: 10.1371/journal.pone.0011794 (PMC2909916; doi:10.1371/journal.pone.0011794)
Supplement: Table S3 — Six transcription factors that potentially regulate STAT1-targeting microRNAs (0.04 MB XLS) [file pone.0011794.s003.xls]

## Sheet: Sheet1
Table S3. Six transcription factors that potentially regulate STAT1-targeting microRNAs
microRNA	Strand	Chromosome	microRNA Position	TSS position	Promoter	CpG island	Number of enriched STAT1 region	STAT1	AP-1	Bach1	Bach2	NF-E2	C_EBP
hsa-mir-1259	+	chr20	47330254-47330364	47328454	47327958-47329130	1	1	1	1	0	0	0	0
hsa-mir-21	+	chr17	55273409-55273480	55270009	55268897-55273231	0	2	1	1	0	1	0	0
hsa-mir-24-2	-	chr19	13808101-13808173	13814573	13811422-13815167	1	1	1	1	0	0	0	0
hsa-mir-23a	-	chr19	13808401-13808473	13814673	13811722-13815033	1	1	1	1	0	0	0	0
hsa-mir-27a	-	chr19	13808254-13808331	13814731	13811756-13814979	1	1	1	1	0	0	0	0
hsa-mir-92b	+	chr1	153431592-153431687	153430192	153429022-153431598	2	2	1	0	0	0	0	0
hsa-mir-1304	-	chr11	93106488-93106578	93114378	93113614-93114931	1	1	1	1	0	0	0	0
hsa-let-7i	+	chr12	61283733-61283816	61283333	61281958-61283985	1	1	1	1	0	0	0	0
hsa-mir-760	+	chr1	94084976-94085055	94084576	94083843-94086408	2	1	1	1	0	0	0	0
hsa-mir-940	+	chr16	2261749-2261842	2257949	2257515-2258728	1	1	0	0	0	0	0	0
hsa-mir-320a	-	chr8	22158420-22158501	22158701	22157984-22159040	1	0	0	0	0	0	0	0
hsa-mir-219-1	+	chr6	33283590-33283699	33280390	33280273-33280811	1	0	0	0	0	0	0	0
hsa-mir-1289-1	-	chr20	33505190-33505333	33506533	33505758-33507220	1	1	1	0	0	0	0	0
hsa-mir-196b	-	chr7	27175624-27175707	27176107	27175306-27176348	1	0	0	0	0	0	0	0
hsa-mir-632	+	chr17	27701241-27701334	27701041	27700771-27701814	1	0	0	0	0	0	0	0
hsa-mir-196a-2	+	chr12	52671789-52671898	52664189	52662019-52667008	1	1	1	1	0	0	0	0
hsa-mir-141	+	chr12	6943521-6943615	6941121	6940221-6941928	0	0	0	0	0	0	0	0
hsa-mir-200c	+	chr12	6943123-6943190	6941123	6940217-6941937	0	0	0	0	0	0	0	0
hsa-mir-639	+	chr19	14501355-14501452	14501155	14501094-14501895	1	0	0	0	0	0	0	0
hsa-let-7a-1	+	chr9	95978060-95978139	95968260	95967698-95969675	1	1	1	1	0	0	0	0
hsa-let-7f-1	+	chr9	95978450-95978536	95968450	95967669-95969581	1	1	1	1	0	0	0	0
hsa-mir-20a	+	chr13	90801320-90801390	90797920	90797290-90799576	1	1	1	0	0	0	0	0
hsa-mir-19b-1	+	chr13	90801447-90801533	90797847	90797338-90799565	1	1	1	0	0	0	0	0
hsa-mir-92a-1	+	chr13	90801569-90801646	90797969	90797241-90799589	1	1	1	0	0	0	0	0
hsa-mir-18a	+	chr13	90801006-90801076	90797806	90797321-90799595	1	1	1	0	0	0	0	0
hsa-mir-19a	+	chr13	90801146-90801227	90797946	90797253-90799584	1	1	1	0	0	0	0	0
hsa-mir-17	+	chr13	90800860-90800943	90797860	90797325-90799550	1	1	1	0	0	0	0	0
hsa-mir-484	+	chr16	15644652-15644730	15644452	15643650-15645182	0	1	1	0	0	0	0	0
hsa-mir-374a	-	chrX	73423846-73423917	73428917	73428175-73429954	1	1	1	0	0	0	1	0
hsa-mir-545	-	chrX	73423664-73423769	73428969	73428120-73429962	1	1	1	0	0	0	1	0
hsa-mir-564	+	chr3	44878384-44878477	44878184	44877826-44878917	1	0	0	0	0	0	0	0
hsa-mir-220c	-	chr19	53755341-53755423	53763823	53763323-53764214	0	1	1	1	1	1	1	0
hsa-mir-1282	-	chr15	41873149-41873249	41880249	41879515-41880834	1	0	0	0	0	0	0	0
hsa-mir-1281	+	chr22	39818463-39818516	39817263	39816769-39818930	1	1	1	0	0	0	0	0
hsa-mir-607	-	chr10	98578416-98578511	98582111	98581328-98583103	1	1	1	0	0	0	0	0
hsa-mir-659	-	chr22	36573631-36573727	36575327	36575046-36575917	1	0	0	0	0	0	0	0
hsa-mir-658	-	chr22	36570225-36570324	36575324	36575041-36575930	1	0	0	0	0	0	0	0
hsa-mir-450b	-	chrX	133501881-133501958	133511358	133510499-133511725	1	0	0	0	0	0	0	0
hsa-mir-1285-2	-	chr2	70333554-70333641	70338641	70338362-70339227	1	1	0	0	0	0	0	0
hsa-mir-503	-	chrX	133508024-133508094	133511294	133510543-133511729	1	0	0	0	0	0	0	0
hsa-mir-542	-	chrX	133503037-133503133	133511333	133510533-133511729	1	0	0	0	0	0	0	0
hsa-mir-450a-2	-	chrX	133502204-133502303	133511303	133510505-133511735	1	0	0	0	0	0	0	0
hsa-mir-424	-	chrX	133508310-133508407	133511407	133510454-133511752	1	0	0	0	0	0	0	0
hsa-mir-450a-1	-	chrX	133502037-133502127	133511327	133510508-133511706	1	0	0	0	0	0	0	0
hsa-mir-96	-	chr7	129201768-129201845	129207645	129206528-129208221	1	1	1	1	1	1	0	1
hsa-mir-183	-	chr7	129201981-129202090	129207690	129206551-129208188	1	1	1	1	1	1	0	1
hsa-mir-550-2	+	chr7	32739118-32739214	32734318	32733922-32735381	1	1	1	0	0	0	0	0
hsa-mir-146b	+	chr10	104186259-104186331	104182259	104181579-104182655	1	0	0	0	0	0	0	0
hsa-mir-101-1	-	chr1	65296705-65296779	65306379	65304635-65307079	2	0	0	0	0	0	0	0
hsa-mir-202	-	chr10	134911006-134911115	134921115	134920762-134921221	0	0	0	0	0	0	0	0
hsa-mir-182	-	chr7	129197459-129197568	129207568	129206461-129208322	1	1	1	1	1	1	0	1
hsa-mir-662	+	chr16	760184-760278	750584	750191-751986	0	0	0	0	0	0	0	0
hsa-mir-200b	+	chr1	1092347-1092441	1082747	1082554-1083767	1	0	0	0	0	0	0	0
hsa-mir-193a	+	chr17	26911128-26911215	26910328	26909297-26911052	1	1	0	0	0	0	0	0
hsa-mir-210	-	chr11	558089-558198	566598	565841-566918	1	1	1	0	0	0	0	0
hsa-mir-505	-	chrX	138833973-138834056	138842856	138842113-138844047	1	1	1	0	0	0	0	0
hsa-mir-1303	+	chr5	154045529-154045614	154040729	154040224-154042138	0	1	1	1	1	1	1	0
hsa-mir-886	-	chr5	135444076-135444196	135444396	135443930-135444899	1	1	1	1	0	1	0	0
hsa-mir-150	-	chr19	54695854-54695937	54696137	54694991-54696467	0	0	0	0	0	0	0	0
hsa-mir-200a	+	chr1	1093106-1093195	1083106	1082373-1083797	1	0	0	0	0	0	0	0
hsa-mir-34a	-	chr1	9134314-9134423	9141423	9141119-9141516	0	0	0	0	0	0	0	0
hsa-mir-365-1	+	chr16	14310643-14310729	14303643	14301804-14305383	1	3	1	1	0	0	0	0
hsa-mir-301b	+	chr22	20337270-20337347	20336470	20335816-20337176	1	0	0	0	0	0	0	0
hsa-mir-193b	+	chr16	14305325-14305407	14303525	14302053-14305321	1	3	1	1	0	0	0	0
hsa-mir-132	-	chr17	1899952-1900052	1900452	1899182-1900821	1	0	0	0	0	0	0	0
hsa-mir-212	-	chr17	1900315-1900424	1900624	1899191-1900820	1	0	0	0	0	0	0	0
hsa-mir-320b-1	+	chr1	117015894-117015972	117011694	117011245-117012545	1	0	0	0	0	0	0	0
hsa-mir-130b	+	chr22	20337593-20337674	20336393	20335901-20337204	1	0	0	0	0	0	0	0
hsa-mir-613	+	chr12	12808850-12808944	12803050	12802708-12804273	0	1	1	0	0	0	0	0
hsa-mir-1302-2	-	chr15	100318185-100318322	100319322	100319002-100319427	1	0	0	0	0	0	0	0
hsa-mir-548h-2	-	chr16	11307798-11307885	11314485	11313572-11314726	0	1	1	0	0	0	0	0
hsa-mir-181d	+	chr19	13846689-13846825	13844689	13844317-13845428	1	0	0	0	0	0	0	0
hsa-mir-181c	+	chr19	13846513-13846622	13844713	13844291-13845408	1	0	0	0	0	0	0	0
hsa-mir-125a	+	chr19	56888319-56888404	56883319	56882480-56885676	0	0	0	0	0	0	0	0
hsa-mir-1826	+	chr16	33873009-33873093	33870209	33869987-33871815	1	0	0	0	0	0	0	0
hsa-mir-345	+	chr14	99843949-99844046	99841549	99840687-99843457	1	1	0	1	0	0	0	0
hsa-mir-99b	+	chr19	56887677-56887746	56883277	56882520-56885670	0	0	0	0	0	0	0	0
hsa-let-7e	+	chr19	56887851-56887929	56883251	56882540-56885677	0	0	0	0	0	0	0	0
hsa-mir-1302-3	-	chr2	114057006-114057143	114058343	114057544-114059007	1	0	0	0	0	0	0	0
hsa-mir-135b	-	chr1	203684053-203684149	203685749	203684904-203685968	0	0	0	0	0	0	0	0
hsa-mir-1253	-	chr17	2598122-2598226	2605426	2605062-2605910	1	0	0	0	0	0	0	0
hsa-mir-1247	-	chr14	101096377-101096512	101097712	101096659-101097939	1	0	0	0	0	0	0	0
hsa-mir-1224	+	chr3	185441887-185441971	185439487	185439267-185440572	0	0	0	0	0	0	0	0
