# Supplementary material for: Signal Transducers and Activators of Transcription-1 (STAT1) Regulates microRNA Transcription in Interferon γ-Stimulated HeLa Cells
Source: PLoS One. 2010 Jul 26;5(7):e11794. doi: 10.1371/journal.pone.0011794 (PMC2909916; doi:10.1371/journal.pone.0011794)
Supplement: Table S4 — The List of STAT1-targeting genes that are also predicted targets of 37 STAT1-targeting microRNAs (0.46 MB XLS) [file pone.0011794.s004.xls]

## Sheet: Sheet1
Table S4. The List of STAT1-targeting genes that are also predicted targets of 37 STAT1-targeting microRNAs
microRNA	Target Gene	Chromosome	strand	gene symbol	Coregulated by AP1
hsa-mir-1259	NM_001040876	chr4	+	ABCE1	1
hsa-mir-1259	NM_013275	chr16	-	ANKRD11	1
hsa-mir-1259	NM_030816	chr1	-	ANKRD13C	0
hsa-mir-1259	NM_194278	chr14	-	C14orf43	1
hsa-mir-1259	NM_001142478	chr5	-	C5orf13	0
hsa-mir-1259	NM_198584	chr8	+	CA13	1
hsa-mir-1259	NM_001423	chr12	+	EMP1	1
hsa-mir-1259	NM_014612	chr9	+	FAM120A	0
hsa-mir-1259	NM_020177	chr5	-	FEM1C	0
hsa-mir-1259	NM_001079673	chr13	+	FNDC3A	1
hsa-mir-1259	NM_002128	chr13	-	HMGB1	1
hsa-mir-1259	NM_001079526	chr2	-	IKZF2	0
hsa-mir-1259	NM_018439	chr18	+	IMPACT	1
hsa-mir-1259	NM_016531	chr4	+	KLF3	0
hsa-mir-1259	NM_005121	chr17	-	MED13	1
hsa-mir-1259	NM_013262	chr6	+	MYLIP	0
hsa-mir-1259	NM_012330	chr10	+	MYST4	0
hsa-mir-1259	NM_005596	chr9	-	NFIB	0
hsa-mir-1259	NM_005707	chr15	-	PDCD7	0
hsa-mir-1259	NM_004902	chr20	-	RBM39	0
hsa-mir-1259	NM_080867	chr14	+	SOCS4	1
hsa-mir-1259	NM_173353	chr12	+	TPH2	0
hsa-mir-1259	NM_021083	chrX	+	XK	0
hsa-mir-1259	NM_003410	chrX	+	ZFX	0
hsa-mir-21	NM_000657	chr18	-	BCL2	0
hsa-mir-21	NM_152439	chr12	-	BEST3	1
hsa-mir-21	NM_001204	chr2	+	BMPR2	1
hsa-mir-21	NM_006763	chr1	+	BTG2	1
hsa-mir-21	NM_018569	chr4	+	C4orf16	1
hsa-mir-21	NM_014912	chr10	-	CPEB3	1
hsa-mir-21	NM_001310	chr12	+	CREBL2	0
hsa-mir-21	NM_173475	chr16	-	DCUN1D3	0
hsa-mir-21	NM_005880	chr16	-	DNAJA2	0
hsa-mir-21	NM_015291	chr1	+	DNAJC16	1
hsa-mir-21	NM_006795	chr11	-	EHD1	1
hsa-mir-21	NM_138782	chr5	+	FCHO2	1
hsa-mir-21	NM_001099650	chr12	-	GLT8D3	0
hsa-mir-21	NM_023927	chr5	+	GRAMD3	1
hsa-mir-21	NM_002214	chr7	+	ITGB8	0
hsa-mir-21	NM_014939	chr18	-	KIAA1012	1
hsa-mir-21	NM_016531	chr4	+	KLF3	0
hsa-mir-21	NM_001730	chr13	+	KLF5	0
hsa-mir-21	NM_002310	chr5	-	LIFR	1
hsa-mir-21	NM_002336	chr12	-	LRP6	0
hsa-mir-21	NM_153260	chr15	-	LRRC57	0
hsa-mir-21	NM_005921	chr5	+	MAP3K1	0
hsa-mir-21	NM_001040446	chr5	-	MTMR12	0
hsa-mir-21	NM_005596	chr9	-	NFIB	0
hsa-mir-21	NM_024594	chr5	-	PANK3	1
hsa-mir-21	NM_018313	chr3	-	PBRM1	1
hsa-mir-21	NM_014456	chr10	+	PDCD4	0
hsa-mir-21	NM_172020	chr7	+	POM121	0
hsa-mir-21	NM_001099415	chr7	-	POM121C	0
hsa-mir-21	NM_024607	chr8	-	PPP1R3B	1
hsa-mir-21	NM_033224	chr7	-	PURB	1
hsa-mir-21	NM_004663	chr15	+	RAB11A	0
hsa-mir-21	NM_022780	chr2	+	RMND5A	0
hsa-mir-21	NM_153188	chr5	+	TNPO1	0
hsa-mir-21	NM_014000	chr10	+	VCL	0
hsa-mir-21	NM_006887	chr2	-	ZFP36L2	0
hsa-mir-21	NM_153695	chr9	-	ZNF367	1
hsa-mir-24-2	NM_020745	chr6	-	AARS2	0
hsa-mir-24-2	NM_203444	chr12	-	ABCB9	0
hsa-mir-24-2	NM_001135706	chr17	+	ACBD4	0
hsa-mir-24-2	NM_197941	chr5	-	ADAMTS6	0
hsa-mir-24-2	NM_001124	chr11	+	ADM	1
hsa-mir-24-2	NM_020132	chr21	+	AGPAT3	0
hsa-mir-24-2	NM_016201	chr3	-	AMOTL2	1
hsa-mir-24-2	NM_032900	chr10	-	ARHGAP19	0
hsa-mir-24-2	NM_152641	chr12	+	ARID2	0
hsa-mir-24-2	NM_032199	chr10	+	ARID5B	0
hsa-mir-24-2	NM_017552	chr2	-	ATAD2B	1
hsa-mir-24-2	NM_052936	chrX	+	ATG4A	1
hsa-mir-24-2	NM_004050	chr14	+	BCL2L2	0
hsa-mir-24-2	NM_001204	chr2	+	BMPR2	1
hsa-mir-24-2	NM_031444	chr22	-	C22orf13	1
hsa-mir-24-2	NM_001142478	chr5	-	C5orf13	0
hsa-mir-24-2	NM_021184	chr6	-	C6orf47	1
hsa-mir-24-2	NM_173510	chr22	+	CCDC117	0
hsa-mir-24-2	NM_133467	chr1	-	CITED4	0
hsa-mir-24-2	NM_021736	chr1	+	CLCN6	1
hsa-mir-24-2	NM_000755	chr9	-	CRAT	0
hsa-mir-24-2	NM_001310	chr12	+	CREBL2	0
hsa-mir-24-2	NM_022048	chr15	-	CSNK1G1	1
hsa-mir-24-2	NM_032998	chr1	-	DEDD	1
hsa-mir-24-2	NM_014856	chr1	-	DENND4B	1
hsa-mir-24-2	NM_001079812	chr5	-	DIAPH1	0
hsa-mir-24-2	NM_001002762	chr10	-	DNAJB12	0
hsa-mir-24-2	NM_001031711	chr5	+	ERGIC1	0
hsa-mir-24-2	NM_001039481	chr12	+	ETNK1	1
hsa-mir-24-2	NM_017848	chrX	-	FAM120C	0
hsa-mir-24-2	NM_014864	chr1	+	FAM20B	0
hsa-mir-24-2	NM_207361	chr13	+	FREM2	0
hsa-mir-24-2	NM_003468	chr2	-	FZD5	1
hsa-mir-24-2	NM_138612	chr16	+	HAS3	0
hsa-mir-24-2	NM_001098211	chr3	+	HRH1	1
hsa-mir-24-2	NM_198337	chr7	+	INSIG1	1
hsa-mir-24-2	NM_014774	chr1	-	KIAA0494	1
hsa-mir-24-2	NM_001080480	chr6	-	MBOAT1	1
hsa-mir-24-2	NM_020310	chr17	-	MNT	1
hsa-mir-24-2	NM_201403	chr1	-	MOBKL2C	1
hsa-mir-24-2	NM_005957	chr1	-	MTHFR	1
hsa-mir-24-2	NM_005962	chr10	+	MXI1	1
hsa-mir-24-2	NM_005863	chr10	+	NET1	1
hsa-mir-24-2	NM_001024628	chr10	-	NRP1	0
hsa-mir-24-2	NM_024923	chr3	-	NUP210	1
hsa-mir-24-2	NM_181672	chrX	+	OGT	1
hsa-mir-24-2	NM_001136159	chrX	-	OTUD5	0
hsa-mir-24-2	NM_005023	chr5	-	PGGT1B	0
hsa-mir-24-2	NM_002648	chr6	+	PIM1	1
hsa-mir-24-2	NM_006875	chrX	-	PIM2	1
hsa-mir-24-2	NM_033244	chr15	+	PML	1
hsa-mir-24-2	NM_030783	chr11	+	PTDSS2	0
hsa-mir-24-2	NM_000958	chr5	+	PTGER4	1
hsa-mir-24-2	NM_033224	chr7	-	PURB	1
hsa-mir-24-2	NM_002856	chr19	+	PVRL2	0
hsa-mir-24-2	NM_013401	chr11	-	RAB3IL1	1
hsa-mir-24-2	NM_002868	chr12	+	RAB5B	1
hsa-mir-24-2	NM_005402	chr7	+	RALA	0
hsa-mir-24-2	NM_020850	chr16	-	RANBP10	1
hsa-mir-24-2	NM_001010935	chr1	+	RAP1A	1
hsa-mir-24-2	NM_022650	chr5	+	RASA1	0
hsa-mir-24-2	NM_007033	chr1	+	RER1	0
hsa-mir-24-2	NM_030962	chr11	-	SBF2	1
hsa-mir-24-2	NM_024077	chr9	+	SECISBP2	0
hsa-mir-24-2	NM_020210	chr15	+	SEMA4B	1
hsa-mir-24-2	NM_173854	chr1	-	SLC41A1	1
hsa-mir-24-2	NM_017575	chr17	-	SMG6	0
hsa-mir-24-2	NM_015132	chr7	-	SNX13	1
hsa-mir-24-2	NM_003144	chr6	-	SSR1	0
hsa-mir-24-2	NM_001049	chr14	+	SSTR1	1
hsa-mir-24-2	NM_017919	chr9	+	STX17	1
hsa-mir-24-2	NM_003164	chr11	-	STX5	1
hsa-mir-24-2	NM_033542	chr20	+	SYS1	0
hsa-mir-24-2	NM_020791	chr17	+	TAOK1	0
hsa-mir-24-2	NM_001040006	chr5	+	TCERG1	1
hsa-mir-24-2	NM_153354	chr5	-	TMEM161B	1
hsa-mir-24-2	NM_018475	chr4	+	TMEM165	1
hsa-mir-24-2	NM_198282	chr5	-	TMEM173	1
hsa-mir-24-2	NM_018647	chr13	+	TNFRSF19	1
hsa-mir-24-2	NM_003286	chr20	+	TOP1	1
hsa-mir-24-2	NM_025054	chr8	-	VCPIP1	1
hsa-mir-24-2	NM_145206	chr10	+	VTI1A	1
hsa-mir-24-2	NM_152857	chr6	+	WTAP	0
hsa-mir-24-2	NM_005096	chrX	-	ZMYM3	0
hsa-mir-23a	NM_001136000	chr1	-	ABL2	1
hsa-mir-23a	NM_002197	chr9	+	ACO1	1
hsa-mir-23a	NM_001106	chr3	+	ACVR2B	1
hsa-mir-23a	NM_197941	chr5	-	ADAMTS6	0
hsa-mir-23a	NM_144497	chr6	+	AKAP12	1
hsa-mir-23a	NM_024668	chr5	+	ANKHD1	1
hsa-mir-23a	NM_198889	chr4	-	ANKRD17	0
hsa-mir-23a	NM_013229	chr12	+	APAF1	0
hsa-mir-23a	NM_015338	chr20	+	ASXL1	1
hsa-mir-23a	NM_001010986	chrX	-	ATP11C	0
hsa-mir-23a	NM_000332	chr6	-	ATXN1	1
hsa-mir-23a	NM_006698	chr20	-	BLCAP	1
hsa-mir-23a	NM_004330	chr15	-	BNIP2	0
hsa-mir-23a	NM_003972	chr10	+	BTAF1	0
hsa-mir-23a	NM_018167	chr14	-	BTBD7	1
hsa-mir-23a	NM_145246	chr10	-	C10orf4	0
hsa-mir-23a	NM_024738	chr12	-	C12orf49	0
hsa-mir-23a	NM_016227	chr1	+	C1orf9	0
hsa-mir-23a	NM_015215	chr1	+	CAMTA1	1
hsa-mir-23a	NM_005898	chr11	+	CAPRIN1	0
hsa-mir-23a	NM_006136	chr7	+	CAPZA2	0
hsa-mir-23a	NM_001227	chr10	+	CASP7	1
hsa-mir-23a	NM_005436	chr10	-	CCDC6	0
hsa-mir-23a	NM_024725	chr11	-	CCDC82	0
hsa-mir-23a	NM_080656	chr5	-	CDKN2AIPNL	0
hsa-mir-23a	NM_025180	chr3	+	CEP63	1
hsa-mir-23a	NR_028132	chr14	-	CFL2	0
hsa-mir-23a	NM_001008390	chr3	-	CGGBP1	0
hsa-mir-23a	NM_001278	chr10	-	CHUK	0
hsa-mir-23a	NM_012129	chr7	+	CLDN12	0
hsa-mir-23a	NM_014515	chr12	+	CNOT2	1
hsa-mir-23a	NM_031431	chr13	+	COG3	0
hsa-mir-23a	NR_028024	chr11	-	CREBZF	0
hsa-mir-23a	NM_022048	chr15	-	CSNK1G1	1
hsa-mir-23a	NM_001031812	chr5	+	CSNK1G3	1
hsa-mir-23a	NM_148170	chr11	-	CTSC	1
hsa-mir-23a	NM_003590	chr2	-	CUL3	0
hsa-mir-23a	NM_152624	chr5	+	DCP2	1
hsa-mir-23a	NM_001358	chr4	-	DHX15	1
hsa-mir-23a	NM_001038493	chr2	+	DLX1	1
hsa-mir-23a	NM_001396	chr21	+	DYRK1A	1
hsa-mir-23a	NM_003566	chr12	-	EEA1	1
hsa-mir-23a	NM_001006600	chr5	+	ERBB2IP	0
hsa-mir-23a	NM_005235	chr2	-	ERBB4	1
hsa-mir-23a	NM_001039481	chr12	+	ETNK1	1
hsa-mir-23a	NM_203301	chr14	-	FBXO33	1
hsa-mir-23a	NM_005479	chr10	+	FRAT1	1
hsa-mir-23a	NM_003468	chr2	-	FZD5	1
hsa-mir-23a	NM_145649	chr6	+	GCNT2	1
hsa-mir-23a	NM_001099650	chr12	-	GLT8D3	0
hsa-mir-23a	NM_005328	chr8	-	HAS2	0
hsa-mir-23a	NM_001098416	chr12	-	HDAC7	1
hsa-mir-23a	NM_014877	chr17	-	HELZ	1
hsa-mir-23a	NM_033055	chr1	+	HIAT1	1
hsa-mir-23a	NM_006734	chr6	-	HIVEP2	1
hsa-mir-23a	NM_002187	chr5	-	IL12B	1
hsa-mir-23a	NM_001039938	chr13	-	INTS6	0
hsa-mir-23a	NM_006390	chr12	-	IPO8	1
hsa-mir-23a	NM_002198	chr5	-	IRF1	1
hsa-mir-23a	NM_002199	chr4	-	IRF2	1
hsa-mir-23a	NM_001035004	chr4	-	KCNIP4	1
hsa-mir-23a	NM_020964	chr18	-	KIAA1632	1
hsa-mir-23a	NM_016531	chr4	+	KLF3	0
hsa-mir-23a	NR_026698	chr3	-	KPNA1	1
hsa-mir-23a	NM_005561	chr13	+	LAMP1	1
hsa-mir-23a	NM_006148	chr17	+	LASP1	1
hsa-mir-23a	NM_001115007	chr4	-	LIN54	1
hsa-mir-23a	NM_006330	chr8	-	LYPLA1	0
hsa-mir-23a	NM_002355	chr12	-	M6PR	0
hsa-mir-23a	NM_005921	chr5	+	MAP3K1	0
hsa-mir-23a	NM_005923	chr6	-	MAP3K5	0
hsa-mir-23a	NM_152787	chrX	-	MAP3K7IP3	1
hsa-mir-23a	NM_030885	chr3	-	MAP4	0
hsa-mir-23a	NM_012325	chr20	+	MAPRE1	1
hsa-mir-23a	NM_005911	chr2	+	MAT2A	1
hsa-mir-23a	NM_170675	chr15	-	MEIS2	0
hsa-mir-23a	NM_000245	chr7	+	MET	1
hsa-mir-23a	NM_004225	chr8	-	MFHAS1	1
hsa-mir-23a	NM_198177	chr3	+	MITF	0
hsa-mir-23a	NM_015026	chr12	+	MON2	0
hsa-mir-23a	NM_022474	chr14	+	MPP5	1
hsa-mir-23a	NM_057175	chr4	+	NARG1	1
hsa-mir-23a	NM_002486	chr9	+	NCBP1	0
hsa-mir-23a	NM_001161407	chr13	+	NDFIP2	1
hsa-mir-23a	NM_173808	chr1	-	NEGR1	0
hsa-mir-23a	NM_005596	chr9	-	NFIB	0
hsa-mir-23a	NM_033334	chr9	-	NR6A1	1
hsa-mir-23a	NM_020772	chr17	-	NUFIP2	0
hsa-mir-23a	NM_001128150	chr2	-	ORMDL1	1
hsa-mir-23a	NM_018313	chr3	-	PBRM1	1
hsa-mir-23a	NM_014510	chr7	-	PCLO	0
hsa-mir-23a	NM_014456	chr10	+	PDCD4	0
hsa-mir-23a	NM_001037340	chr1	+	PDE4B	1
hsa-mir-23a	NM_001100165	chr6	+	PHACTR2	0
hsa-mir-23a	NM_001008660	chr11	-	PICALM	0
hsa-mir-23a	NM_001099415	chr7	-	POM121C	0
hsa-mir-23a	NM_013261	chr4	-	PPARGC1A	0
hsa-mir-23a	NM_005729	chr10	+	PPIF	0
hsa-mir-23a	NM_152542	chr4	-	PPM1K	1
hsa-mir-23a	NM_006246	chr14	-	PPP2R5E	1
hsa-mir-23a	NM_173814	chr15	-	PRTG	0
hsa-mir-23a	NM_001099666	chr9	-	PTAR1	1
hsa-mir-23a	NM_000958	chr5	+	PTGER4	1
hsa-mir-23a	NM_002834	chr12	+	PTPN11	1
hsa-mir-23a	NM_033224	chr7	-	PURB	1
hsa-mir-23a	NM_001130864	chr5	-	PWWP2A	0
hsa-mir-23a	NM_002874	chr9	+	RAD23B	0
hsa-mir-23a	NM_001010935	chr1	+	RAP1A	1
hsa-mir-23a	NM_005611	chr16	+	RBL2	0
hsa-mir-23a	NM_203390	chr8	-	RBM12B	0
hsa-mir-23a	NM_019027	chr4	-	RBM47	0
hsa-mir-23a	NM_016052	chr1	+	RRP15	0
hsa-mir-23a	NM_015138	chr15	+	RTF1	1
hsa-mir-23a	NM_001122607	chr21	-	RUNX1	1
hsa-mir-23a	NM_022753	chr1	+	S100PBP	1
hsa-mir-23a	NM_007190	chr10	+	SEC23IP	0
hsa-mir-23a	NM_021982	chr5	+	SEC24A	1
hsa-mir-23a	NM_031216	chr18	+	SEH1L	1
hsa-mir-23a	NM_020210	chr15	+	SEMA4B	1
hsa-mir-23a	NM_015046	chr9	-	SETX	1
hsa-mir-23a	NM_001143677	chr6	-	SGK1	1
hsa-mir-23a	NM_001001713	chr21	+	SH3BGR	1
hsa-mir-23a	NM_001046	chr5	+	SLC12A2	1
hsa-mir-23a	NM_004694	chr17	-	SLC16A6	1
hsa-mir-23a	NM_032178	chr16	-	SLC7A6OS	1
hsa-mir-23a	NM_003074	chr3	-	SMARCC1	0
hsa-mir-23a	NM_152227	chr20	-	SNX5	1
hsa-mir-23a	NM_138729	chr1	-	ST7L	1
hsa-mir-23a	NM_080836	chr20	+	STK35	1
hsa-mir-23a	NM_177424	chr1	+	STX12	0
hsa-mir-23a	NM_017919	chr9	+	STX17	1
hsa-mir-23a	NM_033542	chr20	+	SYS1	0
hsa-mir-23a	NM_015130	chr4	-	TBC1D9	0
hsa-mir-23a	NM_173207	chr18	+	TGIF1	1
hsa-mir-23a	NM_031435	chr12	+	THAP2	1
hsa-mir-23a	NM_152902	chr1	+	TIPRL	1
hsa-mir-23a	NM_012290	chr2	-	TLK1	1
hsa-mir-23a	NM_181836	chr5	-	TMED7	1
hsa-mir-23a	NM_013390	chr9	-	TMEM2	1
hsa-mir-23a	NM_018112	chr9	+	TMEM38B	1
hsa-mir-23a	NM_025235	chr10	+	TNKS2	0
hsa-mir-23a	NM_153188	chr5	+	TNPO1	0
hsa-mir-23a	NM_003286	chr20	+	TOP1	1
hsa-mir-23a	NM_025195	chr8	+	TRIB1	1
hsa-mir-23a	NM_182729	chr12	+	TXNRD1	1
hsa-mir-23a	NM_003338	chr10	+	UBE2D1	1
hsa-mir-23a	NM_017811	chr9	+	UBE2R2	0
hsa-mir-23a	NM_015306	chr1	-	USP24	0
hsa-mir-23a	NM_003369	chr11	+	UVRAG	1
hsa-mir-23a	NM_001025778	chr19	-	VRK3	1
hsa-mir-23a	NM_003941	chr7	-	WASL	1
hsa-mir-23a	NM_139281	chr5	+	WDR36	0
hsa-mir-23a	NM_012479	chr7	-	YWHAG	1
hsa-mir-23a	NM_001099270	chr9	+	ZBTB34	0
hsa-mir-23a	NM_198581	chr2	+	ZC3H6	1
hsa-mir-23a	NM_017742	chr18	+	ZCCHC2	0
hsa-mir-23a	NM_001128128	chr10	+	ZEB1	0
hsa-mir-23a	NM_006885	chr16	-	ZFHX3	0
hsa-mir-23a	NM_003414	chr16	+	ZNF267	1
hsa-mir-23a	NM_001085367	chr7	+	ZNF655	1
hsa-mir-27a	NM_203444	chr12	-	ABCB9	0
hsa-mir-27a	NM_001136000	chr1	-	ABL2	1
hsa-mir-27a	NM_001141945	chr10	-	ACTA2	1
hsa-mir-27a	NM_001106	chr3	+	ACVR2B	1
hsa-mir-27a	NM_197941	chr5	-	ADAMTS6	0
hsa-mir-27a	NM_014423	chr5	-	AFF4	1
hsa-mir-27a	NM_018046	chr5	+	AGGF1	0
hsa-mir-27a	NM_020132	chr21	+	AGPAT3	0
hsa-mir-27a	NM_022831	chr1	-	AIDA	1
hsa-mir-27a	NM_001136275	chr1	+	AKIRIN1	1
hsa-mir-27a	NM_130847	chr11	+	AMOTL1	0
hsa-mir-27a	NM_016201	chr3	-	AMOTL2	1
hsa-mir-27a	NM_015245	chr6	+	ANKS1A	0
hsa-mir-27a	NM_013229	chr12	+	APAF1	0
hsa-mir-27a	NM_001127510	chr5	+	APC	0
hsa-mir-27a	NM_001659	chr12	-	ARF3	1
hsa-mir-27a	NM_001663	chr14	+	ARF6	1
hsa-mir-27a	NM_006421	chr8	-	ARFGEF1	0
hsa-mir-27a	NM_152641	chr12	+	ARID2	0
hsa-mir-27a	NM_032467	chr8	-	ASPH	1
hsa-mir-27a	NM_001674	chr1	+	ATF3	1
hsa-mir-27a	NM_001010986	chrX	-	ATP11C	0
hsa-mir-27a	NM_001188	chr6	-	BAK1	1
hsa-mir-27a	NM_015172	chr1	+	BAT2D1	1
hsa-mir-27a	NM_005178	chr19	+	BCL3	1
hsa-mir-27a	NM_014739	chr6	-	BCLAF1	0
hsa-mir-27a	NM_004329	chr10	+	BMPR1A	0
hsa-mir-27a	NM_006763	chr1	+	BTG2	1
hsa-mir-27a	NM_018553	chr17	-	C17orf85	0
hsa-mir-27a	NM_020156	chr7	+	C1GALT1	1
hsa-mir-27a	NM_153035	chr1	+	C1orf83	1
hsa-mir-27a	NM_016227	chr1	+	C1orf9	0
hsa-mir-27a	NM_022106	chr20	+	C20orf177	0
hsa-mir-27a	NM_001142478	chr5	-	C5orf13	0
hsa-mir-27a	NM_020130	chr8	+	C8orf4	1
hsa-mir-27a	NM_031215	chr20	-	CABLES2	1
hsa-mir-27a	NM_004342	chr7	+	CALD1	0
hsa-mir-27a	NM_014296	chr3	+	CAPN7	1
hsa-mir-27a	NM_001134376	chr10	+	CCNJ	0
hsa-mir-27a	NM_033331	chr9	-	CDC14B	1
hsa-mir-27a	NM_014603	chr17	+	CDR2L	0
hsa-mir-27a	NM_001143970	chr6	+	CDYL	1
hsa-mir-27a	NM_025009	chr4	+	CEP135	1
hsa-mir-27a	NM_001277	chr11	-	CHKA	0
hsa-mir-27a	NM_014912	chr10	-	CPEB3	1
hsa-mir-27a	NM_172210	chr1	+	CSF1	1
hsa-mir-27a	NM_022048	chr15	-	CSNK1G1	1
hsa-mir-27a	NM_001321	chr12	-	CSRP2	0
hsa-mir-27a	NM_000104	chr2	-	CYP1B1	0
hsa-mir-27a	NM_018403	chr3	-	DCP1A	0
hsa-mir-27a	NM_152624	chr5	+	DCP2	1
hsa-mir-27a	NM_018369	chr5	-	DEPDC1B	0
hsa-mir-27a	NM_012328	chr7	+	DNAJB9	0
hsa-mir-27a	NM_015268	chr3	+	DNAJC13	1
hsa-mir-27a	NM_033105	chr8	+	DNAJC5B	0
hsa-mir-27a	NM_004422	chr17	-	DVL2	1
hsa-mir-27a	NM_001396	chr21	+	DYRK1A	1
hsa-mir-27a	NM_012154	chr8	-	EIF2C2	0
hsa-mir-27a	NM_003908	chr20	-	EIF2S2	1
hsa-mir-27a	NM_022140	chr5	-	EPB41L4A	1
hsa-mir-27a	NM_032837	chr17	-	FAM104A	1
hsa-mir-27a	NM_138348	chr5	+	FAM105B	1
hsa-mir-27a	NM_017848	chrX	-	FAM120C	0
hsa-mir-27a	NM_173822	chr2	-	FAM126B	1
hsa-mir-27a	NR_028080	chr5	-	FAM172A	1
hsa-mir-27a	NM_144664	chr11	-	FAM76B	1
hsa-mir-27a	NM_006329	chr14	-	FBLN5	0
hsa-mir-27a	NM_203301	chr14	-	FBXO33	1
hsa-mir-27a	NM_001080469	chr19	-	FBXO46	0
hsa-mir-27a	NM_018351	chr12	-	FGD6	0
hsa-mir-27a	NM_001079673	chr13	+	FNDC3A	1
hsa-mir-27a	NM_002015	chr13	-	FOXO1	0
hsa-mir-27a	NM_001012426	chr6	+	FOXP4	0
hsa-mir-27a	NM_015030	chr4	-	FRYL	1
hsa-mir-27a	NM_138387	chr17	+	G6PC3	1
hsa-mir-27a	NM_017423	chr4	+	GALNT7	0
hsa-mir-27a	NM_001145662	chr3	-	GATA2	1
hsa-mir-27a	NM_202470	chr19	-	GIPC1	1
hsa-mir-27a	NM_001099650	chr12	-	GLT8D3	0
hsa-mir-27a	NM_021629	chr3	-	GNB4	0
hsa-mir-27a	NM_018841	chr1	-	GNG12	1
hsa-mir-27a	NM_002077	chr9	-	GOLGA1	1
hsa-mir-27a	NM_020918	chr10	-	GPAM	1
hsa-mir-27a	NM_001130006	chr16	-	GSPT1	1
hsa-mir-27a	NM_001945	chr5	-	HBEGF	0
hsa-mir-27a	NM_006734	chr6	-	HIVEP2	1
hsa-mir-27a	NM_001130996	chr5	+	HMGCR	1
hsa-mir-27a	NM_001098206	chr10	-	HNRNPF	1
hsa-mir-27a	NM_000522	chr7	-	HOXA13	0
hsa-mir-27a	NM_019102	chr7	-	HOXA5	1
hsa-mir-27a	NM_001079526	chr2	-	IKZF2	0
hsa-mir-27a	NM_002203	chr5	+	ITGA2	0
hsa-mir-27a	NM_147152	chr2	-	ITSN2	1
hsa-mir-27a	NM_152405	chr5	+	JMY	0
hsa-mir-27a	NM_014615	chr16	+	KIAA0182	0
hsa-mir-27a	NM_014734	chr14	+	KIAA0247	1
hsa-mir-27a	NM_014939	chr18	-	KIAA1012	1
hsa-mir-27a	NM_016531	chr4	+	KLF3	0
hsa-mir-27a	NM_004985	chr12	-	KRAS	0
hsa-mir-27a	NM_052879	chr12	+	LARP4	1
hsa-mir-27a	NM_006148	chr17	+	LASP1	1
hsa-mir-27a	NM_000527	chr19	+	LDLR	1
hsa-mir-27a	NM_002310	chr5	-	LIFR	1
hsa-mir-27a	NM_004862	chr16	-	LITAF	1
hsa-mir-27a	NM_145693	chr2	+	LPIN1	0
hsa-mir-27a	NM_002336	chr12	-	LRP6	0
hsa-mir-27a	NM_152900	chr1	+	MAGI3	0
hsa-mir-27a	NM_002372	chr5	+	MAN2A1	0
hsa-mir-27a	NM_003010	chr17	+	MAP2K4	0
hsa-mir-27a	NM_003954	chr17	-	MAP3K14	0
hsa-mir-27a	NM_152787	chrX	-	MAP3K7IP3	1
hsa-mir-27a	NM_139012	chr6	+	MAPK14	1
hsa-mir-27a	NM_015133	chr16	+	MAPK8IP3	0
hsa-mir-27a	NM_017643	chr17	-	MBTD1	0
hsa-mir-27a	NM_005121	chr17	-	MED13	1
hsa-mir-27a	NM_170675	chr15	-	MEIS2	0
hsa-mir-27a	NM_000245	chr7	+	MET	1
hsa-mir-27a	NM_004225	chr8	-	MFHAS1	1
hsa-mir-27a	NM_170606	chr7	-	MLL3	0
hsa-mir-27a	NM_020310	chr17	-	MNT	1
hsa-mir-27a	NM_057175	chr4	+	NARG1	1
hsa-mir-27a	NM_181782	chr6	+	NCOA7	0
hsa-mir-27a	NM_002495	chr5	+	NDUFS4	0
hsa-mir-27a	NR_024260	chr12	+	NECAP1	1
hsa-mir-27a	NM_005596	chr9	-	NFIB	0
hsa-mir-27a	NM_147134	chr9	+	NFX1	1
hsa-mir-27a	NM_001136024	chrX	+	NHS	1
hsa-mir-27a	NM_001145425	chr3	+	NR1D2	1
hsa-mir-27a	NM_030759	chr10	+	NRBF2	0
hsa-mir-27a	NM_005124	chr6	-	NUP153	0
hsa-mir-27a	NM_024923	chr3	-	NUP210	1
hsa-mir-27a	NM_178507	chr11	+	OAF	0
hsa-mir-27a	NM_001031716	chr2	+	OBFC2A	1
hsa-mir-27a	NM_017784	chr3	-	OSBPL10	1
hsa-mir-27a	NM_000921	chr12	+	PDE3A	1
hsa-mir-27a	NM_003477	chr11	+	PDHX	0
hsa-mir-27a	NM_002610	chr2	+	PDK1	0
hsa-mir-27a	NM_005764	chr1	-	PDZK1IP1	1
hsa-mir-27a	NM_001040152	chr7	+	PEG10	0
hsa-mir-27a	NM_002634	chr17	-	PHB	0
hsa-mir-27a	NM_014338	chr22	-	PISD	1
hsa-mir-27a	NM_001031689	chr9	-	PLAA	1
hsa-mir-27a	NM_018049	chr19	-	PLEKHJ1	1
hsa-mir-27a	NM_006622	chr5	-	PLK2	0
hsa-mir-27a	NM_006467	chr5	+	POLR3G	0
hsa-mir-27a	NM_172020	chr7	+	POM121	0
hsa-mir-27a	NM_001099415	chr7	-	POM121C	0
hsa-mir-27a	NM_138711	chr3	+	PPARG	0
hsa-mir-27a	NM_005729	chr10	+	PPIF	0
hsa-mir-27a	NM_020700	chr12	-	PPM1H	1
hsa-mir-27a	NM_016147	chr11	+	PPME1	0
hsa-mir-27a	NM_212539	chr3	+	PRKCD	0
hsa-mir-27a	NM_025263	chr6	+	PRR3	0
hsa-mir-27a	NM_001143937	chr11	-	PSMA1	1
hsa-mir-27a	NM_016322	chr9	-	RAB14	0
hsa-mir-27a	NM_017817	chr13	-	RAB20	1
hsa-mir-27a	NM_000964	chr17	+	RARA	1
hsa-mir-27a	NM_005057	chr1	-	RBBP5	1
hsa-mir-27a	NM_203390	chr8	-	RBM12B	0
hsa-mir-27a	NM_018191	chr13	-	RCBTB1	0
hsa-mir-27a	NM_031922	chr6	-	REPS1	0
hsa-mir-27a	NM_022780	chr2	+	RMND5A	0
hsa-mir-27a	NM_016422	chr11	-	RNF141	0
hsa-mir-27a	NM_194328	chr9	-	RNF38	0
hsa-mir-27a	NM_001127897	chr16	-	RPGRIP1L	1
hsa-mir-27a	NM_001135771	chr20	+	RPN2	1
hsa-mir-27a	NM_198467	chr7	+	RSBN1L	1
hsa-mir-27a	NM_001122607	chr21	-	RUNX1	1
hsa-mir-27a	NM_006666	chr19	+	RUVBL2	1
hsa-mir-27a	NM_004657	chr2	-	SDPR	0
hsa-mir-27a	NM_021982	chr5	+	SEC24A	1
hsa-mir-27a	NM_001018068	chr1	-	SERBP1	1
hsa-mir-27a	NM_014445	chr3	-	SERP1	1
hsa-mir-27a	NM_173829	chr5	-	SFRS12IP1	0
hsa-mir-27a	NM_032870	chr6	-	SFRS18	0
hsa-mir-27a	NM_004719	chr12	-	SFRS2IP	1
hsa-mir-27a	NM_004592	chr12	+	SFRS8	0
hsa-mir-27a	NM_213649	chr10	-	SFXN4	0
hsa-mir-27a	NM_030791	chr14	-	SGPP1	0
hsa-mir-27a	NM_020870	chr4	-	SH3RF1	0
hsa-mir-27a	NM_015073	chr19	+	SIPA1L3	0
hsa-mir-27a	NM_001046	chr5	+	SLC12A2	1
hsa-mir-27a	NM_001135672	chr1	+	SLC25A44	0
hsa-mir-27a	NM_001128225	chr11	+	SLC39A13	1
hsa-mir-27a	NM_014331	chr4	-	SLC7A11	1
hsa-mir-27a	NM_144775	chr17	+	SMCR8	1
hsa-mir-27a	NM_003081	chr20	+	SNAP25	1
hsa-mir-27a	NM_001102575	chr5	+	SNX18	0
hsa-mir-27a	NM_080867	chr14	+	SOCS4	1
hsa-mir-27a	NM_016333	chr16	+	SRRM2	1
hsa-mir-27a	NM_005862	chr3	-	STAG1	0
hsa-mir-27a	NM_003763	chr20	+	STX16	0
hsa-mir-27a	NM_003164	chr11	-	STX5	1
hsa-mir-27a	NM_018423	chr12	-	STYK1	1
hsa-mir-27a	NM_033025	chr19	+	SYDE1	0
hsa-mir-27a	NM_005639	chr12	+	SYT1	0
hsa-mir-27a	NM_020791	chr17	+	TAOK1	0
hsa-mir-27a	NM_007375	chr1	+	TARDBP	1
hsa-mir-27a	NM_006464	chr2	-	TGOLN2	0
hsa-mir-27a	NM_020644	chr11	-	TMEM9B	0
hsa-mir-27a	NM_153188	chr5	+	TNPO1	0
hsa-mir-27a	NM_025058	chr1	+	TRIM46	1
hsa-mir-27a	NM_001162427	chr9	-	TSC1	1
hsa-mir-27a	NM_003338	chr10	+	UBE2D1	1
hsa-mir-27a	NM_001001481	chr8	-	UBE2W	1
hsa-mir-27a	NM_019116	chr16	+	UBFD1	1
hsa-mir-27a	NM_174916	chr15	-	UBR1	0
hsa-mir-27a	NM_001077664	chr7	-	URG4	1
hsa-mir-27a	NM_032172	chr7	+	USP42	0
hsa-mir-27a	NM_015626	chr17	+	WSB1	1
hsa-mir-27a	NM_023929	chr8	+	ZBTB10	0
hsa-mir-27a	NM_001099270	chr9	+	ZBTB34	0
hsa-mir-27a	NM_021943	chr6	+	ZFAND3	1
hsa-mir-27a	NM_006885	chr16	-	ZFHX3	0
hsa-mir-27a	NM_003407	chr19	+	ZFP36	0
hsa-mir-92b	NM_032859	chr13	+	ABHD13	1
hsa-mir-92b	NM_001136000	chr1	-	ABL2	1
hsa-mir-92b	NM_001124	chr11	+	ADM	1
hsa-mir-92b	NM_032804	chr10	+	ADO	1
hsa-mir-92b	NM_014423	chr5	-	AFF4	1
hsa-mir-92b	NM_030816	chr1	-	ANKRD13C	0
hsa-mir-92b	NM_030920	chr1	-	ANP32E	1
hsa-mir-92b	NM_001024227	chr1	+	ARF1	0
hsa-mir-92b	NM_006420	chr20	+	ARFGEF2	1
hsa-mir-92b	NM_032199	chr10	+	ARID5B	0
hsa-mir-92b	NM_020801	chr5	-	ARRDC3	0
hsa-mir-92b	NM_198243	chr15	+	ASB7	0
hsa-mir-92b	NM_001010986	chrX	-	ATP11C	0
hsa-mir-92b	NM_000332	chr6	-	ATXN1	1
hsa-mir-92b	NM_198433	chr20	-	AURKA	0
hsa-mir-92b	NM_013449	chr12	-	BAZ2A	1
hsa-mir-92b	NM_001190	chr19	-	BCAT2	0
hsa-mir-92b	NM_001204	chr2	+	BMPR2	1
hsa-mir-92b	NM_006763	chr1	+	BTG2	1
hsa-mir-92b	NM_016470	chr20	-	C20orf111	1
hsa-mir-92b	NM_013329	chr21	-	C21orf66	0
hsa-mir-92b	NM_017447	chr21	-	C21orf91	0
hsa-mir-92b	NM_018569	chr4	+	C4orf16	1
hsa-mir-92b	NM_005190	chr6	-	CCNC	1
hsa-mir-92b	NM_001009186	chr7	+	CCT6A	0
hsa-mir-92b	NM_018719	chr7	-	CDCA7L	1
hsa-mir-92b	NM_015125	chr19	+	CIC	0
hsa-mir-92b	NM_005776	chr14	-	CNIH	0
hsa-mir-92b	NM_014515	chr12	+	CNOT2	1
hsa-mir-92b	NM_031431	chr13	+	COG3	0
hsa-mir-92b	NM_004236	chr15	-	COPS2	1
hsa-mir-92b	NM_014912	chr10	-	CPEB3	1
hsa-mir-92b	NM_003590	chr2	-	CUL3	0
hsa-mir-92b	NM_018403	chr3	-	DCP1A	0
hsa-mir-92b	NM_152624	chr5	+	DCP2	1
hsa-mir-92b	NM_019058	chr10	+	DDIT4	0
hsa-mir-92b	NM_014856	chr1	-	DENND4B	1
hsa-mir-92b	NM_001002762	chr10	-	DNAJB12	0
hsa-mir-92b	NM_012328	chr7	+	DNAJB9	0
hsa-mir-92b	NM_024940	chr8	+	DOCK5	0
hsa-mir-92b	NM_006520	chrX	-	DYNLT3	1
hsa-mir-92b	NM_015137	chr8	+	EFR3A	1
hsa-mir-92b	NM_177422	chr1	+	EIF2C3	1
hsa-mir-92b	NM_016570	chr12	-	ERGIC2	0
hsa-mir-92b	NM_173822	chr2	-	FAM126B	1
hsa-mir-92b	NM_001135051	chr10	+	FAM160B1	0
hsa-mir-92b	NM_144664	chr11	-	FAM76B	1
hsa-mir-92b	NM_203301	chr14	-	FBXO33	1
hsa-mir-92b	NM_138782	chr5	+	FCHO2	1
hsa-mir-92b	NM_001135095	chr3	+	FNDC3B	0
hsa-mir-92b	NM_002158	chr2	+	FOXN2	1
hsa-mir-92b	NM_015030	chr4	-	FRYL	1
hsa-mir-92b	NM_007197	chr12	+	FZD10	1
hsa-mir-92b	NM_017423	chr4	+	GALNT7	0
hsa-mir-92b	NM_001145662	chr3	-	GATA2	1
hsa-mir-92b	NM_002061	chr1	-	GCLM	1
hsa-mir-92b	NM_001099650	chr12	-	GLT8D3	0
hsa-mir-92b	NM_002077	chr9	-	GOLGA1	1
hsa-mir-92b	NM_005895	chr12	-	GOLGA3	0
hsa-mir-92b	NM_023927	chr5	+	GRAMD3	1
hsa-mir-92b	NM_005328	chr8	-	HAS2	0
hsa-mir-92b	NM_138612	chr16	+	HAS3	0
hsa-mir-92b	NM_001145207	chr6	-	HBS1L	1
hsa-mir-92b	NM_005336	chr2	-	HDLBP	1
hsa-mir-92b	NM_005734	chr11	+	HIPK3	0
hsa-mir-92b	NM_015525	chr6	-	IBTK	1
hsa-mir-92b	NM_005896	chr2	-	IDH1	1
hsa-mir-92b	NM_001079526	chr2	-	IKZF2	0
hsa-mir-92b	NM_198337	chr7	+	INSIG1	1
hsa-mir-92b	NM_002210	chr2	+	ITGAV	1
hsa-mir-92b	NM_002222	chr3	+	ITPR1	0
hsa-mir-92b	NM_152405	chr5	+	JMY	0
hsa-mir-92b	NM_014876	chr22	-	JOSD1	1
hsa-mir-92b	NM_175913	chr20	-	JPH2	1
hsa-mir-92b	NM_014924	chr14	-	KIAA0831	0
hsa-mir-92b	NM_020964	chr18	-	KIAA1632	1
hsa-mir-92b	NM_016531	chr4	+	KLF3	0
hsa-mir-92b	NM_025010	chr3	+	KLHL18	0
hsa-mir-92b	NM_014572	chr13	-	LATS2	0
hsa-mir-92b	NM_001115007	chr4	-	LIN54	1
hsa-mir-92b	NM_002372	chr5	+	MAN2A1	0
hsa-mir-92b	NM_003010	chr17	+	MAP2K4	0
hsa-mir-92b	NM_018650	chr1	+	MARK1	1
hsa-mir-92b	NM_182763	chr1	-	MCL1	1
hsa-mir-92b	NM_017592	chr19	+	MED29	0
hsa-mir-92b	NM_005920	chr1	-	MEF2D	0
hsa-mir-92b	NM_004225	chr8	-	MFHAS1	1
hsa-mir-92b	NM_198177	chr3	+	MITF	0
hsa-mir-92b	NM_015358	chr21	+	MORC3	1
hsa-mir-92b	NR_027405	chr2	+	MTHFD2	1
hsa-mir-92b	NM_013262	chr6	+	MYLIP	0
hsa-mir-92b	NM_001161819	chr2	+	MYO1B	0
hsa-mir-92b	NM_057175	chr4	+	NARG1	1
hsa-mir-92b	NM_006534	chr20	+	NCOA3	1
hsa-mir-92b	NR_024260	chr12	+	NECAP1	1
hsa-mir-92b	NM_173808	chr1	-	NEGR1	0
hsa-mir-92b	NM_181829	chr22	+	NF2	1
hsa-mir-92b	NM_032815	chr16	+	NFATC2IP	0
hsa-mir-92b	NM_001145511	chr1	+	NFIA	0
hsa-mir-92b	NM_005596	chr9	-	NFIB	0
hsa-mir-92b	NM_015384	chr5	+	NIPBL	1
hsa-mir-92b	NM_017617	chr9	-	NOTCH1	0
hsa-mir-92b	NM_001143837	chr11	-	NOX4	0
hsa-mir-92b	NM_001161363	chr15	-	NPTN	1
hsa-mir-92b	NM_006981	chr9	+	NR4A3	1
hsa-mir-92b	NM_020772	chr17	-	NUFIP2	0
hsa-mir-92b	NM_182789	chr5	-	PAIP1	1
hsa-mir-92b	NM_024594	chr5	-	PANK3	1
hsa-mir-92b	NM_001127358	chr7	+	PHTF2	0
hsa-mir-92b	NM_020182	chr20	-	PMEPA1	0
hsa-mir-92b	NM_016218	chr5	+	POLK	1
hsa-mir-92b	NM_020700	chr12	-	PPM1H	1
hsa-mir-92b	NM_017607	chr19	-	PPP1R12C	0
hsa-mir-92b	NM_006242	chr20	-	PPP1R3D	0
hsa-mir-92b	NM_005399	chr1	-	PRKAB2	1
hsa-mir-92b	NM_017892	chr2	-	PRPF40A	0
hsa-mir-92b	NM_001099666	chr9	-	PTAR1	1
hsa-mir-92b	NM_000958	chr5	+	PTGER4	1
hsa-mir-92b	NM_001135648	chr6	-	PTPRK	0
hsa-mir-92b	NM_001130864	chr5	-	PWWP2A	0
hsa-mir-92b	NM_016322	chr9	-	RAB14	0
hsa-mir-92b	NM_005611	chr16	+	RBL2	0
hsa-mir-92b	NM_018989	chr5	+	RBM27	1
hsa-mir-92b	NM_019027	chr4	-	RBM47	0
hsa-mir-92b	NM_002912	chr6	-	REV3L	1
hsa-mir-92b	NM_014868	chr12	+	RNF10	0
hsa-mir-92b	NM_016422	chr11	-	RNF141	0
hsa-mir-92b	NM_178841	chr16	-	RNF166	1
hsa-mir-92b	NM_194328	chr9	-	RNF38	0
hsa-mir-92b	NM_014901	chr5	-	RNF44	1
hsa-mir-92b	NM_001145844	chr3	-	ROBO1	0
hsa-mir-92b	NM_003942	chr11	+	RPS6KA4	1
hsa-mir-92b	NM_198597	chr10	+	SEC24C	1
hsa-mir-92b	NM_006080	chr7	-	SEMA3A	0
hsa-mir-92b	NM_203344	chr19	-	SERTAD3	1
hsa-mir-92b	NM_004719	chr12	-	SFRS2IP	1
hsa-mir-92b	NM_001143677	chr6	-	SGK1	1
hsa-mir-92b	NM_013257	chr8	+	SGK3	1
hsa-mir-92b	NM_001046	chr5	+	SLC12A2	1
hsa-mir-92b	NM_020346	chr11	+	SLC17A6	0
hsa-mir-92b	NM_014331	chr4	-	SLC7A11	1
hsa-mir-92b	NM_003047	chr1	-	SLC9A1	0
hsa-mir-92b	NR_027654	chr15	+	SMAD6	1
hsa-mir-92b	NM_015132	chr7	-	SNX13	1
hsa-mir-92b	NM_003107	chr6	+	SOX4	1
hsa-mir-92b	NM_020126	chr19	+	SPHK2	1
hsa-mir-92b	NM_207344	chr12	+	SPRYD4	1
hsa-mir-92b	NM_001083893	chr14	-	STRN3	1
hsa-mir-92b	NM_017919	chr9	+	STX17	1
hsa-mir-92b	NM_005639	chr12	+	SYT1	0
hsa-mir-92b	NM_139215	chr17	+	TAF15	1
hsa-mir-92b	NM_024665	chr3	-	TBL1XR1	0
hsa-mir-92b	NM_173207	chr18	+	TGIF1	1
hsa-mir-92b	NM_018273	chr19	-	TMEM143	1
hsa-mir-92b	NM_153261	chr16	+	TMEM188	1
hsa-mir-92b	NM_001110503	chr15	-	TMEM87A	0
hsa-mir-92b	NM_153188	chr5	+	TNPO1	0
hsa-mir-92b	NM_001162427	chr9	-	TSC1	1
hsa-mir-92b	NM_001039199	chr20	+	TTPAL	0
hsa-mir-92b	NM_002822	chr12	-	TWF1	0
hsa-mir-92b	NM_001001481	chr8	-	UBE2W	1
hsa-mir-92b	NM_006759	chr2	+	UGP2	1
hsa-mir-92b	NM_020886	chr11	-	USP28	0
hsa-mir-92b	NM_003369	chr11	+	UVRAG	1
hsa-mir-92b	NM_014000	chr10	+	VCL	0
hsa-mir-92b	NM_001005739	chr2	-	VPS54	1
hsa-mir-92b	NM_003941	chr7	-	WASL	1
hsa-mir-92b	NM_004736	chr1	+	XPR1	1
hsa-mir-92b	NM_019001	chr3	-	XRN1	1
hsa-mir-92b	NM_001099270	chr9	+	ZBTB34	0
hsa-mir-92b	NM_006885	chr16	-	ZFHX3	0
hsa-mir-1304	NM_001106	chr3	+	ACVR2B	1
hsa-mir-1304	NM_013449	chr12	-	BAZ2A	1
hsa-mir-1304	NM_001008405	chr7	+	BCAP29	0
hsa-mir-1304	NM_001743	chr2	-	CALM2	1
hsa-mir-1304	NM_012129	chr7	+	CLDN12	0
hsa-mir-1304	NM_030621	chr14	-	DICER1	0
hsa-mir-1304	NM_001946	chr12	-	DUSP6	0
hsa-mir-1304	NM_004428	chr1	+	EFNA1	0
hsa-mir-1304	NM_006820	chr1	+	IFI44L	1
hsa-mir-1304	NM_003870	chr15	+	IQGAP1	1
hsa-mir-1304	NM_020888	chr1	+	KIAA1522	0
hsa-mir-1304	NM_014458	chr1	+	KLHL20	0
hsa-mir-1304	NM_003954	chr17	-	MAP3K14	0
hsa-mir-1304	NM_170675	chr15	-	MEIS2	0
hsa-mir-1304	NM_181829	chr22	+	NF2	1
hsa-mir-1304	NM_032206	chr16	+	NLRC5	1
hsa-mir-1304	NM_181672	chrX	+	OGT	1
hsa-mir-1304	NM_201515	chr12	+	PPHLN1	1
hsa-mir-1304	NM_002834	chr12	+	PTPN11	1
hsa-mir-1304	NM_019593	chr20	-	RP5-1022P6.2	0
hsa-mir-1304	NM_173829	chr5	-	SFRS12IP1	0
hsa-mir-1304	NM_001102575	chr5	+	SNX18	0
hsa-mir-1304	NM_003955	chr17	-	SOCS3	0
hsa-mir-1304	NM_017919	chr9	+	STX17	1
hsa-mir-1304	NM_013390	chr9	-	TMEM2	1
hsa-mir-1304	NM_018156	chr1	+	VPS13D	0
hsa-let-7i	NM_203444	chr12	-	ABCB9	0
hsa-let-7i	NM_001136000	chr1	-	ABL2	1
hsa-let-7i	NM_001106	chr3	+	ACVR2B	1
hsa-let-7i	NM_197941	chr5	-	ADAMTS6	0
hsa-let-7i	NM_000025	chr8	-	ADRB3	0
hsa-let-7i	NM_001626	chr19	-	AKT2	0
hsa-let-7i	NM_015199	chr3	-	ANKRD28	0
hsa-let-7i	NM_198401	chr8	-	ANKRD46	1
hsa-let-7i	NM_133173	chr5	-	APBB3	1
hsa-let-7i	NM_005224	chr19	+	ARID3A	1
hsa-let-7i	NM_177985	chr2	-	ARL5A	0
hsa-let-7i	NM_017552	chr2	-	ATAD2B	1
hsa-let-7i	NM_017974	chr2	+	ATG16L1	0
hsa-let-7i	NM_024837	chr15	-	ATP8B4	0
hsa-let-7i	NM_012200	chr11	-	B3GAT3	0
hsa-let-7i	NM_001008405	chr7	+	BCAP29	0
hsa-let-7i	NM_018310	chr8	-	BRF2	1
hsa-let-7i	NM_006763	chr1	+	BTG2	1
hsa-let-7i	NM_014670	chr2	+	BZW1	1
hsa-let-7i	NR_027624	chr7	+	BZW2	1
hsa-let-7i	NM_001082970	chr11	+	C11orf57	0
hsa-let-7i	NM_024713	chr15	-	C15orf29	0
hsa-let-7i	NM_015492	chr15	+	C15orf39	1
hsa-let-7i	NM_024913	chr7	+	C7orf58	0
hsa-let-7i	NM_017998	chr9	-	C9orf40	0
hsa-let-7i	NM_017586	chr9	+	C9orf7	1
hsa-let-7i	NM_001105530	chr1	+	CAP1	1
hsa-let-7i	NM_001134376	chr10	+	CCNJ	0
hsa-let-7i	NM_033331	chr9	-	CDC14B	1
hsa-let-7i	NM_020239	chr1	-	CDC42SE1	0
hsa-let-7i	NM_078467	chr6	+	CDKN1A	1
hsa-let-7i	NM_001143970	chr6	+	CDYL	1
hsa-let-7i	NM_005195	chr8	-	CEBPD	0
hsa-let-7i	NM_025009	chr4	+	CEP135	1
hsa-let-7i	NM_012129	chr7	+	CLDN12	0
hsa-let-7i	NM_014515	chr12	+	CNOT2	1
hsa-let-7i	NM_001853	chr20	+	COL9A3	0
hsa-let-7i	NM_014912	chr10	-	CPEB3	1
hsa-let-7i	NM_182721	chr10	+	CREM	1
hsa-let-7i	NM_148170	chr11	-	CTSC	1
hsa-let-7i	NM_001014283	chr13	-	DCUN1D2	0
hsa-let-7i	NM_173475	chr16	-	DCUN1D3	0
hsa-let-7i	NM_032341	chr1	+	DDI2	1
hsa-let-7i	NM_001014451	chr16	+	DDX19B	1
hsa-let-7i	NM_006729	chrX	+	DIAPH2	1
hsa-let-7i	NM_030621	chr14	-	DICER1	0
hsa-let-7i	NM_004006	chrX	-	DMD	1
hsa-let-7i	NM_012328	chr7	+	DNAJB9	0
hsa-let-7i	NM_005700	chr11	+	DPP3	0
hsa-let-7i	NM_004417	chr5	-	DUSP1	1
hsa-let-7i	NM_001396	chr21	+	DYRK1A	1
hsa-let-7i	NM_001955	chr6	+	EDN1	1
hsa-let-7i	NM_003566	chr12	-	EEA1	1
hsa-let-7i	NM_177422	chr1	+	EIF2C3	1
hsa-let-7i	NM_003908	chr20	-	EIF2S2	1
hsa-let-7i	NM_000124	chr10	-	ERCC6	0
hsa-let-7i	NM_001039481	chr12	+	ETNK1	1
hsa-let-7i	NM_004456	chr7	-	EZH2	0
hsa-let-7i	NM_031452	chr15	+	FAM103A1	0
hsa-let-7i	NM_032837	chr17	-	FAM104A	1
hsa-let-7i	NM_018351	chr12	-	FGD6	0
hsa-let-7i	NM_175884	chr7	-	FLJ36031	0
hsa-let-7i	NM_001079673	chr13	+	FNDC3A	1
hsa-let-7i	NM_001135095	chr3	+	FNDC3B	0
hsa-let-7i	NM_207361	chr13	+	FREM2	0
hsa-let-7i	NM_001042555	chr12	+	FRS2	0
hsa-let-7i	NM_202470	chr19	-	GIPC1	1
hsa-let-7i	NM_002064	chr5	-	GLRX	1
hsa-let-7i	NM_001099650	chr12	-	GLT8D3	0
hsa-let-7i	NM_182978	chr18	+	GNAL	0
hsa-let-7i	NM_152407	chr5	+	GRPEL2	0
hsa-let-7i	NM_005328	chr8	-	HAS2	0
hsa-let-7i	NM_005336	chr2	-	HDLBP	1
hsa-let-7i	NM_152794	chr19	+	HIF3A	1
hsa-let-7i	NM_012262	chr1	+	HS2ST1	0
hsa-let-7i	NM_001079526	chr2	-	IKZF2	0
hsa-let-7i	NM_002214	chr7	+	ITGB8	0
hsa-let-7i	NM_031954	chr12	-	KCTD10	1
hsa-let-7i	NM_020768	chr5	+	KCTD16	1
hsa-let-7i	NR_026698	chr3	-	KPNA1	1
hsa-let-7i	NM_014873	chr1	-	LPGAT1	1
hsa-let-7i	NM_173491	chr5	+	LSM11	1
hsa-let-7i	NM_005921	chr5	+	MAP3K1	0
hsa-let-7i	NM_003618	chr2	-	MAP4K3	1
hsa-let-7i	NM_005920	chr1	-	MEF2D	0
hsa-let-7i	NM_170675	chr15	-	MEIS2	0
hsa-let-7i	NM_021647	chr4	-	MFAP3L	1
hsa-let-7i	NM_001009569	chr10	+	MLLT10	0
hsa-let-7i	NM_020310	chr17	-	MNT	1
hsa-let-7i	NM_024761	chr9	-	MOBKL2B	1
hsa-let-7i	NM_015387	chr2	+	MOBKL3	0
hsa-let-7i	NM_015026	chr12	+	MON2	0
hsa-let-7i	NM_001040446	chr5	-	MTMR12	0
hsa-let-7i	NM_145808	chr7	-	MTPN	1
hsa-let-7i	NM_001001924	chr8	-	MTUS1	1
hsa-let-7i	NM_005376	chr1	-	MYCL1	0
hsa-let-7i	NM_198990	chr7	-	NAPEPLD	0
hsa-let-7i	NM_003635	chr10	-	NDST2	0
hsa-let-7i	NM_001146099	chr13	-	NEK3	1
hsa-let-7i	NM_001017370	chr13	+	NHLRC3	1
hsa-let-7i	NM_003999	chr5	+	OSMR	1
hsa-let-7i	NM_177966	chr3	+	PDE12	1
hsa-let-7i	NM_033016	chr22	-	PDGFB	1
hsa-let-7i	NM_001040152	chr7	+	PEG10	0
hsa-let-7i	NM_001100165	chr6	+	PHACTR2	0
hsa-let-7i	NM_015107	chrX	-	PHF8	1
hsa-let-7i	NM_015715	chr22	-	PLA2G3	0
hsa-let-7i	NM_012388	chr15	+	PLDN	0
hsa-let-7i	NM_004805	chr2	-	POLR2D	0
hsa-let-7i	NM_203453	chr9	+	PPAPDC2	0
hsa-let-7i	NM_013261	chr4	-	PPARGC1A	0
hsa-let-7i	NM_032833	chr1	-	PPP1R15B	0
hsa-let-7i	NM_139283	chr12	-	PPTC7	1
hsa-let-7i	NM_005399	chr1	-	PRKAB2	1
hsa-let-7i	NM_022119	chr16	-	PRSS22	1
hsa-let-7i	NM_173814	chr15	-	PRTG	0
hsa-let-7i	NM_001099666	chr9	-	PTAR1	1
hsa-let-7i	NM_033224	chr7	-	PURB	1
hsa-let-7i	NM_138300	chr1	-	PYGO2	0
hsa-let-7i	NM_002881	chr2	+	RALB	1
hsa-let-7i	NM_006267	chr2	+	RANBP2	1
hsa-let-7i	NM_000321	chr13	+	RB1	1
hsa-let-7i	NM_172037	chr8	+	RDH10	0
hsa-let-7i	NM_002906	chr11	-	RDX	1
hsa-let-7i	NM_152756	chr5	-	RICTOR	0
hsa-let-7i	NM_014747	chr1	-	RIMS3	0
hsa-let-7i	NM_194328	chr9	-	RNF38	0
hsa-let-7i	NM_014901	chr5	-	RNF44	1
hsa-let-7i	NM_014245	chr3	+	RNF7	1
hsa-let-7i	NM_019593	chr20	-	RP5-1022P6.2	0
hsa-let-7i	NM_181093	chr1	-	SCYL3	1
hsa-let-7i	NM_198597	chr10	+	SEC24C	1
hsa-let-7i	NM_173829	chr5	-	SFRS12IP1	0
hsa-let-7i	NM_013386	chr1	-	SLC25A24	1
hsa-let-7i	NM_133496	chr1	+	SLC30A7	0
hsa-let-7i	NM_003074	chr3	-	SMARCC1	0
hsa-let-7i	NM_006306	chrX	-	SMC1A	1
hsa-let-7i	NM_144775	chr17	+	SMCR8	1
hsa-let-7i	NM_014311	chr12	-	SMUG1	0
hsa-let-7i	NM_003099	chr15	+	SNX1	0
hsa-let-7i	NM_152837	chr8	-	SNX16	1
hsa-let-7i	NM_080867	chr14	+	SOCS4	1
hsa-let-7i	NM_207344	chr12	+	SPRYD4	1
hsa-let-7i	NM_001032296	chr13	-	STK24	0
hsa-let-7i	NM_017919	chr9	+	STX17	1
hsa-let-7i	NM_003848	chr3	-	SUCLG2	0
hsa-let-7i	NM_005639	chr12	+	SYT1	0
hsa-let-7i	NM_144582	chr2	-	TEX261	1
hsa-let-7i	NM_014305	chr13	-	TGDS	0
hsa-let-7i	NM_003246	chr15	+	THBS1	1
hsa-let-7i	NM_005834	chrX	-	TIMM17B	1
hsa-let-7i	NM_001160364	chr16	+	TMC7	0
hsa-let-7i	NM_018273	chr19	-	TMEM143	1
hsa-let-7i	NM_013390	chr9	-	TMEM2	1
hsa-let-7i	NM_003811	chr19	+	TNFSF9	1
hsa-let-7i	NM_025195	chr8	+	TRIB1	1
hsa-let-7i	NM_001162427	chr9	-	TSC1	1
hsa-let-7i	NM_022492	chr2	+	TTC31	0
hsa-let-7i	NM_175852	chr1	+	TXLNA	1
hsa-let-7i	NM_003343	chr21	-	UBE2G2	1
hsa-let-7i	NM_019116	chr16	+	UBFD1	1
hsa-let-7i	NM_013282	chr19	+	UHRF1	0
hsa-let-7i	NM_015306	chr1	-	USP24	0
hsa-let-7i	NM_032582	chr17	-	USP32	1
hsa-let-7i	NM_032175	chr5	+	UTP15	1
hsa-let-7i	NM_201263	chr1	-	WARS2	0
hsa-let-7i	NM_003941	chr7	-	WASL	1
hsa-let-7i	NM_021083	chrX	+	XK	0
hsa-let-7i	NM_005748	chr12	-	YAF2	1
hsa-let-7i	NM_015117	chr8	-	ZC3H3	0
hsa-let-7i	NM_014733	chr5	+	ZFYVE16	1
hsa-let-7i	NM_015346	chr14	-	ZFYVE26	1
hsa-let-7i	NM_003454	chr16	-	ZNF200	1
hsa-let-7i	NM_003575	chr7	+	ZNF282	0
hsa-let-7i	NM_005649	chr5	-	ZNF354A	0
hsa-let-7i	NM_015428	chr19	+	ZNF473	1
hsa-let-7i	NM_138447	chr16	-	ZNF689	0
hsa-mir-760	NM_197941	chr5	-	ADAMTS6	0
hsa-mir-760	NM_013275	chr16	-	ANKRD11	1
hsa-mir-760	NM_004308	chr11	-	ARHGAP1	0
hsa-mir-760	NM_015338	chr20	+	ASXL1	1
hsa-mir-760	NM_017552	chr2	-	ATAD2B	1
hsa-mir-760	NM_181575	chr2	-	AUP1	0
hsa-mir-760	NM_004050	chr14	+	BCL2L2	0
hsa-mir-760	NM_194278	chr14	-	C14orf43	1
hsa-mir-760	NM_001127223	chr11	-	CD59	1
hsa-mir-760	NM_013324	chr3	-	CISH	1
hsa-mir-760	NM_030579	chr16	+	CYB5B	1
hsa-mir-760	NM_014762	chr1	-	DHCR24	1
hsa-mir-760	NM_207361	chr13	+	FREM2	0
hsa-mir-760	NM_198321	chr5	+	GALNT10	0
hsa-mir-760	NM_024659	chr2	-	GTDC1	1
hsa-mir-760	NM_152740	chr7	-	HIBADH	0
hsa-mir-760	NM_003513	chr6	-	HIST1H2AB	1
hsa-mir-760	NM_003512	chr6	+	HIST1H2AC	1
hsa-mir-760	NM_003510	chr6	-	HIST1H2AK	0
hsa-mir-760	NM_003526	chr6	-	HIST1H2BC	1
hsa-mir-760	NM_003525	chr6	+	HIST1H2BI	1
hsa-mir-760	NM_003520	chr6	+	HIST1H2BN	0
hsa-mir-760	NM_003537	chr6	-	HIST1H3B	0
hsa-mir-760	NM_003532	chr6	+	HIST1H3E	0
hsa-mir-760	NM_003517	chr1	+	HIST2H2AC	0
hsa-mir-760	NM_003528	chr1	-	HIST2H2BE	0
hsa-mir-760	NM_033445	chr1	-	HIST3H2A	1
hsa-mir-760	NM_175055	chr1	+	HIST3H2BB	1
hsa-mir-760	NM_178581	chr20	+	HM13	1
hsa-mir-760	NM_002137	chr7	-	HNRNPA2B1	0
hsa-mir-760	NM_001560	chrX	+	IL13RA1	1
hsa-mir-760	NM_015233	chr13	+	KIAA0774	1
hsa-mir-760	NM_020964	chr18	-	KIAA1632	1
hsa-mir-760	NM_002310	chr5	-	LIFR	1
hsa-mir-760	NM_018509	chr17	-	LRRC59	0
hsa-mir-760	NM_001127891	chr16	+	MMP2	0
hsa-mir-760	NM_138777	chr9	+	MRRF	1
hsa-mir-760	NR_023356	chr11	-	MTMR2	0
hsa-mir-760	NM_001001924	chr8	-	MTUS1	1
hsa-mir-760	NR_024260	chr12	+	NECAP1	1
hsa-mir-760	NM_016953	chr2	-	PDE11A	0
hsa-mir-760	NM_007213	chrX	-	PRAF2	0
hsa-mir-760	NM_005399	chr1	-	PRKAB2	1
hsa-mir-760	NM_033224	chr7	-	PURB	1
hsa-mir-760	NM_138300	chr1	-	PYGO2	0
hsa-mir-760	NM_183235	chr15	-	RAB27A	0
hsa-mir-760	NM_002881	chr2	+	RALB	1
hsa-mir-760	NM_152756	chr5	-	RICTOR	0
hsa-mir-760	NM_198597	chr10	+	SEC24C	1
hsa-mir-760	NM_012248	chr16	-	SEPHS2	1
hsa-mir-760	NM_022071	chr8	+	SH2D4A	0
hsa-mir-760	NM_003079	chr17	-	SMARCE1	0
hsa-mir-760	NM_017575	chr17	-	SMG6	0
hsa-mir-760	NM_003099	chr15	+	SNX1	0
hsa-mir-760	NM_207344	chr12	+	SPRYD4	1
hsa-mir-760	NM_144628	chr20	-	TBC1D20	1
hsa-mir-760	NM_032470	chr6	-	TNXB	1
hsa-mir-760	NM_004295	chr17	+	TRAF4	1
hsa-mir-760	NM_006765	chr8	+	TUSC3	0
hsa-mir-760	NM_032268	chr16	+	ZNRF1	0
hsa-mir-1289-1	NM_001136275	chr1	+	AKIRIN1	1
hsa-mir-1289-1	NM_001128149	chr3	+	ATXN7	0
hsa-mir-1289-1	NM_006698	chr20	-	BLCAP	1
hsa-mir-1289-1	NM_020239	chr1	-	CDC42SE1	0
hsa-mir-1289-1	NM_022048	chr15	-	CSNK1G1	1
hsa-mir-1289-1	NM_173667	chr5	+	FLJ37543	0
hsa-mir-1289-1	NM_012262	chr1	+	HS2ST1	0
hsa-mir-1289-1	NM_017620	chr19	+	ILF3	0
hsa-mir-1289-1	NM_002199	chr4	-	IRF2	1
hsa-mir-1289-1	NR_026698	chr3	-	KPNA1	1
hsa-mir-1289-1	NM_006769	chr1	+	LMO4	0
hsa-mir-1289-1	NM_182763	chr1	-	MCL1	1
hsa-mir-1289-1	NM_022780	chr2	+	RMND5A	0
hsa-mir-1289-1	NM_006920	chr2	-	SCN1A	1
hsa-mir-1289-1	NM_001102575	chr5	+	SNX18	0
hsa-mir-1289-1	NM_004736	chr1	+	XPR1	1
hsa-mir-1289-1	NM_019001	chr3	-	XRN1	1
hsa-mir-196a-2	NM_203444	chr12	-	ABCB9	0
hsa-mir-196a-2	NM_005157	chr9	+	ABL1	0
hsa-mir-196a-2	NM_001136000	chr1	-	ABL2	1
hsa-mir-196a-2	NM_024837	chr15	-	ATP8B4	0
hsa-mir-196a-2	NM_016252	chr2	+	BIRC6	1
hsa-mir-196a-2	NM_001082970	chr11	+	C11orf57	0
hsa-mir-196a-2	NM_138288	chr14	-	C14orf147	0
hsa-mir-196a-2	NM_020198	chr17	-	CCDC47	1
hsa-mir-196a-2	NM_001134376	chr10	+	CCNJ	0
hsa-mir-196a-2	NM_001143970	chr6	+	CDYL	1
hsa-mir-196a-2	NM_001310	chr12	+	CREBL2	0
hsa-mir-196a-2	NM_001014451	chr16	+	DDX19B	1
hsa-mir-196a-2	NM_006729	chrX	+	DIAPH2	1
hsa-mir-196a-2	NM_003566	chr12	-	EEA1	1
hsa-mir-196a-2	NM_015630	chr2	+	EPC2	0
hsa-mir-196a-2	NM_032837	chr17	-	FAM104A	1
hsa-mir-196a-2	NM_152407	chr5	+	GRPEL2	0
hsa-mir-196a-2	NM_019102	chr7	-	HOXA5	1
hsa-mir-196a-2	NM_018952	chr17	-	HOXB6	1
hsa-mir-196a-2	NM_004502	chr17	-	HOXB7	0
hsa-mir-196a-2	NM_017813	chr8	-	IMPAD1	1
hsa-mir-196a-2	NM_052879	chr12	+	LARP4	1
hsa-mir-196a-2	NM_005921	chr5	+	MAP3K1	0
hsa-mir-196a-2	NM_003618	chr2	-	MAP4K3	1
hsa-mir-196a-2	NM_003999	chr5	+	OSMR	1
hsa-mir-196a-2	NM_001040152	chr7	+	PEG10	0
hsa-mir-196a-2	NM_012388	chr15	+	PLDN	0
hsa-mir-196a-2	NM_203453	chr9	+	PPAPDC2	0
hsa-mir-196a-2	NM_032833	chr1	-	PPP1R15B	0
hsa-mir-196a-2	NM_002874	chr9	+	RAD23B	0
hsa-mir-196a-2	NM_006788	chr18	+	RALBP1	0
hsa-mir-196a-2	NM_020850	chr16	-	RANBP10	1
hsa-mir-196a-2	NM_006267	chr2	+	RANBP2	1
hsa-mir-196a-2	NM_002906	chr11	-	RDX	1
hsa-mir-196a-2	NM_152756	chr5	-	RICTOR	0
hsa-mir-196a-2	NM_019593	chr20	-	RP5-1022P6.2	0
hsa-mir-196a-2	NM_001127897	chr16	-	RPGRIP1L	1
hsa-mir-196a-2	NM_014678	chr22	+	SAPS2	0
hsa-mir-196a-2	NM_006080	chr7	-	SEMA3A	0
hsa-mir-196a-2	NM_006359	chrX	+	SLC9A6	1
hsa-mir-196a-2	NM_003074	chr3	-	SMARCC1	0
hsa-mir-196a-2	NM_144775	chr17	+	SMCR8	1
hsa-mir-196a-2	NM_152837	chr8	-	SNX16	1
hsa-mir-196a-2	NM_080867	chr14	+	SOCS4	1
hsa-mir-196a-2	NM_006943	chr20	+	SOX12	0
hsa-mir-196a-2	NM_003144	chr6	-	SSR1	0
hsa-mir-196a-2	NM_022491	chr12	+	SUDS3	0
hsa-mir-196a-2	NM_018273	chr19	-	TMEM143	1
hsa-mir-196a-2	NM_001162427	chr9	-	TSC1	1
hsa-mir-196a-2	NM_006313	chr12	+	USP15	0
hsa-mir-196a-2	NM_003454	chr16	-	ZNF200	1
hsa-let-7a-1	NM_203444	chr12	-	ABCB9	0
hsa-let-7a-1	NM_001136000	chr1	-	ABL2	1
hsa-let-7a-1	NM_001106	chr3	+	ACVR2B	1
hsa-let-7a-1	NM_197941	chr5	-	ADAMTS6	0
hsa-let-7a-1	NM_000025	chr8	-	ADRB3	0
hsa-let-7a-1	NM_001626	chr19	-	AKT2	0
hsa-let-7a-1	NM_015199	chr3	-	ANKRD28	0
hsa-let-7a-1	NM_198401	chr8	-	ANKRD46	1
hsa-let-7a-1	NM_133173	chr5	-	APBB3	1
hsa-let-7a-1	NM_005224	chr19	+	ARID3A	1
hsa-let-7a-1	NM_177985	chr2	-	ARL5A	0
hsa-let-7a-1	NM_017552	chr2	-	ATAD2B	1
hsa-let-7a-1	NM_017974	chr2	+	ATG16L1	0
hsa-let-7a-1	NM_024837	chr15	-	ATP8B4	0
hsa-let-7a-1	NM_012200	chr11	-	B3GAT3	0
hsa-let-7a-1	NM_001008405	chr7	+	BCAP29	0
hsa-let-7a-1	NM_018310	chr8	-	BRF2	1
hsa-let-7a-1	NM_006763	chr1	+	BTG2	1
hsa-let-7a-1	NM_014670	chr2	+	BZW1	1
hsa-let-7a-1	NR_027624	chr7	+	BZW2	1
hsa-let-7a-1	NM_001082970	chr11	+	C11orf57	0
hsa-let-7a-1	NM_024713	chr15	-	C15orf29	0
hsa-let-7a-1	NM_015492	chr15	+	C15orf39	1
hsa-let-7a-1	NM_024913	chr7	+	C7orf58	0
hsa-let-7a-1	NM_017998	chr9	-	C9orf40	0
hsa-let-7a-1	NM_017586	chr9	+	C9orf7	1
hsa-let-7a-1	NM_001105530	chr1	+	CAP1	1
hsa-let-7a-1	NM_001134376	chr10	+	CCNJ	0
hsa-let-7a-1	NM_033331	chr9	-	CDC14B	1
hsa-let-7a-1	NM_020239	chr1	-	CDC42SE1	0
hsa-let-7a-1	NM_078467	chr6	+	CDKN1A	1
hsa-let-7a-1	NM_001143970	chr6	+	CDYL	1
hsa-let-7a-1	NM_005195	chr8	-	CEBPD	0
hsa-let-7a-1	NM_025009	chr4	+	CEP135	1
hsa-let-7a-1	NM_012129	chr7	+	CLDN12	0
hsa-let-7a-1	NM_014515	chr12	+	CNOT2	1
hsa-let-7a-1	NM_001853	chr20	+	COL9A3	0
hsa-let-7a-1	NM_014912	chr10	-	CPEB3	1
hsa-let-7a-1	NM_182721	chr10	+	CREM	1
hsa-let-7a-1	NM_148170	chr11	-	CTSC	1
hsa-let-7a-1	NM_001014283	chr13	-	DCUN1D2	0
hsa-let-7a-1	NM_173475	chr16	-	DCUN1D3	0
hsa-let-7a-1	NM_032341	chr1	+	DDI2	1
hsa-let-7a-1	NM_001014451	chr16	+	DDX19B	1
hsa-let-7a-1	NM_006729	chrX	+	DIAPH2	1
hsa-let-7a-1	NM_030621	chr14	-	DICER1	0
hsa-let-7a-1	NM_004006	chrX	-	DMD	1
hsa-let-7a-1	NM_012328	chr7	+	DNAJB9	0
hsa-let-7a-1	NM_005700	chr11	+	DPP3	0
hsa-let-7a-1	NM_004417	chr5	-	DUSP1	1
hsa-let-7a-1	NM_001396	chr21	+	DYRK1A	1
hsa-let-7a-1	NM_001955	chr6	+	EDN1	1
hsa-let-7a-1	NM_003566	chr12	-	EEA1	1
hsa-let-7a-1	NM_177422	chr1	+	EIF2C3	1
hsa-let-7a-1	NM_003908	chr20	-	EIF2S2	1
hsa-let-7a-1	NM_000124	chr10	-	ERCC6	0
hsa-let-7a-1	NM_001039481	chr12	+	ETNK1	1
hsa-let-7a-1	NM_004456	chr7	-	EZH2	0
hsa-let-7a-1	NM_031452	chr15	+	FAM103A1	0
hsa-let-7a-1	NM_032837	chr17	-	FAM104A	1
hsa-let-7a-1	NM_018351	chr12	-	FGD6	0
hsa-let-7a-1	NM_175884	chr7	-	FLJ36031	0
hsa-let-7a-1	NM_001079673	chr13	+	FNDC3A	1
hsa-let-7a-1	NM_001135095	chr3	+	FNDC3B	0
hsa-let-7a-1	NM_207361	chr13	+	FREM2	0
hsa-let-7a-1	NM_001042555	chr12	+	FRS2	0
hsa-let-7a-1	NM_202470	chr19	-	GIPC1	1
hsa-let-7a-1	NM_002064	chr5	-	GLRX	1
hsa-let-7a-1	NM_001099650	chr12	-	GLT8D3	0
hsa-let-7a-1	NM_182978	chr18	+	GNAL	0
hsa-let-7a-1	NM_152407	chr5	+	GRPEL2	0
hsa-let-7a-1	NM_005328	chr8	-	HAS2	0
hsa-let-7a-1	NM_005336	chr2	-	HDLBP	1
hsa-let-7a-1	NM_152794	chr19	+	HIF3A	1
hsa-let-7a-1	NM_012262	chr1	+	HS2ST1	0
hsa-let-7a-1	NM_001079526	chr2	-	IKZF2	0
hsa-let-7a-1	NM_002214	chr7	+	ITGB8	0
hsa-let-7a-1	NM_031954	chr12	-	KCTD10	1
hsa-let-7a-1	NM_020768	chr5	+	KCTD16	1
hsa-let-7a-1	NR_026698	chr3	-	KPNA1	1
hsa-let-7a-1	NM_014873	chr1	-	LPGAT1	1
hsa-let-7a-1	NM_173491	chr5	+	LSM11	1
hsa-let-7a-1	NM_005921	chr5	+	MAP3K1	0
hsa-let-7a-1	NM_003618	chr2	-	MAP4K3	1
hsa-let-7a-1	NM_005920	chr1	-	MEF2D	0
hsa-let-7a-1	NM_170675	chr15	-	MEIS2	0
hsa-let-7a-1	NM_021647	chr4	-	MFAP3L	1
hsa-let-7a-1	NM_001009569	chr10	+	MLLT10	0
hsa-let-7a-1	NM_020310	chr17	-	MNT	1
hsa-let-7a-1	NM_024761	chr9	-	MOBKL2B	1
hsa-let-7a-1	NM_015387	chr2	+	MOBKL3	0
hsa-let-7a-1	NM_015026	chr12	+	MON2	0
hsa-let-7a-1	NM_001040446	chr5	-	MTMR12	0
hsa-let-7a-1	NM_145808	chr7	-	MTPN	1
hsa-let-7a-1	NM_001001924	chr8	-	MTUS1	1
hsa-let-7a-1	NM_005376	chr1	-	MYCL1	0
hsa-let-7a-1	NM_198990	chr7	-	NAPEPLD	0
hsa-let-7a-1	NM_003635	chr10	-	NDST2	0
hsa-let-7a-1	NM_001146099	chr13	-	NEK3	1
hsa-let-7a-1	NM_001017370	chr13	+	NHLRC3	1
hsa-let-7a-1	NM_003999	chr5	+	OSMR	1
hsa-let-7a-1	NM_177966	chr3	+	PDE12	1
hsa-let-7a-1	NM_033016	chr22	-	PDGFB	1
hsa-let-7a-1	NM_001040152	chr7	+	PEG10	0
hsa-let-7a-1	NM_001100165	chr6	+	PHACTR2	0
hsa-let-7a-1	NM_015107	chrX	-	PHF8	1
hsa-let-7a-1	NM_015715	chr22	-	PLA2G3	0
hsa-let-7a-1	NM_012388	chr15	+	PLDN	0
hsa-let-7a-1	NM_004805	chr2	-	POLR2D	0
hsa-let-7a-1	NM_203453	chr9	+	PPAPDC2	0
hsa-let-7a-1	NM_013261	chr4	-	PPARGC1A	0
hsa-let-7a-1	NM_032833	chr1	-	PPP1R15B	0
hsa-let-7a-1	NM_139283	chr12	-	PPTC7	1
hsa-let-7a-1	NM_005399	chr1	-	PRKAB2	1
hsa-let-7a-1	NM_022119	chr16	-	PRSS22	1
hsa-let-7a-1	NM_173814	chr15	-	PRTG	0
hsa-let-7a-1	NM_001099666	chr9	-	PTAR1	1
hsa-let-7a-1	NM_033224	chr7	-	PURB	1
hsa-let-7a-1	NM_138300	chr1	-	PYGO2	0
hsa-let-7a-1	NM_002881	chr2	+	RALB	1
hsa-let-7a-1	NM_006267	chr2	+	RANBP2	1
hsa-let-7a-1	NM_000321	chr13	+	RB1	1
hsa-let-7a-1	NM_172037	chr8	+	RDH10	0
hsa-let-7a-1	NM_002906	chr11	-	RDX	1
hsa-let-7a-1	NM_152756	chr5	-	RICTOR	0
hsa-let-7a-1	NM_014747	chr1	-	RIMS3	0
hsa-let-7a-1	NM_194328	chr9	-	RNF38	0
hsa-let-7a-1	NM_014901	chr5	-	RNF44	1
hsa-let-7a-1	NM_014245	chr3	+	RNF7	1
hsa-let-7a-1	NM_019593	chr20	-	RP5-1022P6.2	0
hsa-let-7a-1	NM_181093	chr1	-	SCYL3	1
hsa-let-7a-1	NM_198597	chr10	+	SEC24C	1
hsa-let-7a-1	NM_173829	chr5	-	SFRS12IP1	0
hsa-let-7a-1	NM_013386	chr1	-	SLC25A24	1
hsa-let-7a-1	NM_133496	chr1	+	SLC30A7	0
hsa-let-7a-1	NM_003074	chr3	-	SMARCC1	0
hsa-let-7a-1	NM_006306	chrX	-	SMC1A	1
hsa-let-7a-1	NM_144775	chr17	+	SMCR8	1
hsa-let-7a-1	NM_014311	chr12	-	SMUG1	0
hsa-let-7a-1	NM_003099	chr15	+	SNX1	0
hsa-let-7a-1	NM_152837	chr8	-	SNX16	1
hsa-let-7a-1	NM_080867	chr14	+	SOCS4	1
hsa-let-7a-1	NM_207344	chr12	+	SPRYD4	1
hsa-let-7a-1	NM_001032296	chr13	-	STK24	0
hsa-let-7a-1	NM_017919	chr9	+	STX17	1
hsa-let-7a-1	NM_003848	chr3	-	SUCLG2	0
hsa-let-7a-1	NM_005639	chr12	+	SYT1	0
hsa-let-7a-1	NM_144582	chr2	-	TEX261	1
hsa-let-7a-1	NM_014305	chr13	-	TGDS	0
hsa-let-7a-1	NM_003246	chr15	+	THBS1	1
hsa-let-7a-1	NM_005834	chrX	-	TIMM17B	1
hsa-let-7a-1	NM_001160364	chr16	+	TMC7	0
hsa-let-7a-1	NM_018273	chr19	-	TMEM143	1
hsa-let-7a-1	NM_013390	chr9	-	TMEM2	1
hsa-let-7a-1	NM_003811	chr19	+	TNFSF9	1
hsa-let-7a-1	NM_025195	chr8	+	TRIB1	1
hsa-let-7a-1	NM_001162427	chr9	-	TSC1	1
hsa-let-7a-1	NM_022492	chr2	+	TTC31	0
hsa-let-7a-1	NM_175852	chr1	+	TXLNA	1
hsa-let-7a-1	NM_003343	chr21	-	UBE2G2	1
hsa-let-7a-1	NM_019116	chr16	+	UBFD1	1
hsa-let-7a-1	NM_013282	chr19	+	UHRF1	0
hsa-let-7a-1	NM_015306	chr1	-	USP24	0
hsa-let-7a-1	NM_032582	chr17	-	USP32	1
hsa-let-7a-1	NM_032175	chr5	+	UTP15	1
hsa-let-7a-1	NM_201263	chr1	-	WARS2	0
hsa-let-7a-1	NM_003941	chr7	-	WASL	1
hsa-let-7a-1	NM_021083	chrX	+	XK	0
hsa-let-7a-1	NM_005748	chr12	-	YAF2	1
hsa-let-7a-1	NM_015117	chr8	-	ZC3H3	0
hsa-let-7a-1	NM_014733	chr5	+	ZFYVE16	1
hsa-let-7a-1	NM_015346	chr14	-	ZFYVE26	1
hsa-let-7a-1	NM_003454	chr16	-	ZNF200	1
hsa-let-7a-1	NM_003575	chr7	+	ZNF282	0
hsa-let-7a-1	NM_005649	chr5	-	ZNF354A	0
hsa-let-7a-1	NM_015428	chr19	+	ZNF473	1
hsa-let-7a-1	NM_138447	chr16	-	ZNF689	0
hsa-let-7f-1	NM_203444	chr12	-	ABCB9	0
hsa-let-7f-1	NM_001136000	chr1	-	ABL2	1
hsa-let-7f-1	NM_001106	chr3	+	ACVR2B	1
hsa-let-7f-1	NM_197941	chr5	-	ADAMTS6	0
hsa-let-7f-1	NM_000025	chr8	-	ADRB3	0
hsa-let-7f-1	NM_001626	chr19	-	AKT2	0
hsa-let-7f-1	NM_015199	chr3	-	ANKRD28	0
hsa-let-7f-1	NM_198401	chr8	-	ANKRD46	1
hsa-let-7f-1	NM_133173	chr5	-	APBB3	1
hsa-let-7f-1	NM_005224	chr19	+	ARID3A	1
hsa-let-7f-1	NM_177985	chr2	-	ARL5A	0
hsa-let-7f-1	NM_017552	chr2	-	ATAD2B	1
hsa-let-7f-1	NM_017974	chr2	+	ATG16L1	0
hsa-let-7f-1	NM_024837	chr15	-	ATP8B4	0
hsa-let-7f-1	NM_012200	chr11	-	B3GAT3	0
hsa-let-7f-1	NM_001008405	chr7	+	BCAP29	0
hsa-let-7f-1	NM_018310	chr8	-	BRF2	1
hsa-let-7f-1	NM_006763	chr1	+	BTG2	1
hsa-let-7f-1	NM_014670	chr2	+	BZW1	1
hsa-let-7f-1	NR_027624	chr7	+	BZW2	1
hsa-let-7f-1	NM_001082970	chr11	+	C11orf57	0
hsa-let-7f-1	NM_024713	chr15	-	C15orf29	0
hsa-let-7f-1	NM_015492	chr15	+	C15orf39	1
hsa-let-7f-1	NM_024913	chr7	+	C7orf58	0
hsa-let-7f-1	NM_017998	chr9	-	C9orf40	0
hsa-let-7f-1	NM_017586	chr9	+	C9orf7	1
hsa-let-7f-1	NM_001105530	chr1	+	CAP1	1
hsa-let-7f-1	NM_001134376	chr10	+	CCNJ	0
hsa-let-7f-1	NM_033331	chr9	-	CDC14B	1
hsa-let-7f-1	NM_020239	chr1	-	CDC42SE1	0
hsa-let-7f-1	NM_078467	chr6	+	CDKN1A	1
hsa-let-7f-1	NM_001143970	chr6	+	CDYL	1
hsa-let-7f-1	NM_005195	chr8	-	CEBPD	0
hsa-let-7f-1	NM_025009	chr4	+	CEP135	1
hsa-let-7f-1	NM_012129	chr7	+	CLDN12	0
hsa-let-7f-1	NM_014515	chr12	+	CNOT2	1
hsa-let-7f-1	NM_001853	chr20	+	COL9A3	0
hsa-let-7f-1	NM_014912	chr10	-	CPEB3	1
hsa-let-7f-1	NM_182721	chr10	+	CREM	1
hsa-let-7f-1	NM_148170	chr11	-	CTSC	1
hsa-let-7f-1	NM_001014283	chr13	-	DCUN1D2	0
hsa-let-7f-1	NM_173475	chr16	-	DCUN1D3	0
hsa-let-7f-1	NM_032341	chr1	+	DDI2	1
hsa-let-7f-1	NM_001014451	chr16	+	DDX19B	1
hsa-let-7f-1	NM_006729	chrX	+	DIAPH2	1
hsa-let-7f-1	NM_030621	chr14	-	DICER1	0
hsa-let-7f-1	NM_004006	chrX	-	DMD	1
hsa-let-7f-1	NM_012328	chr7	+	DNAJB9	0
hsa-let-7f-1	NM_005700	chr11	+	DPP3	0
hsa-let-7f-1	NM_004417	chr5	-	DUSP1	1
hsa-let-7f-1	NM_001396	chr21	+	DYRK1A	1
hsa-let-7f-1	NM_001955	chr6	+	EDN1	1
hsa-let-7f-1	NM_003566	chr12	-	EEA1	1
hsa-let-7f-1	NM_177422	chr1	+	EIF2C3	1
hsa-let-7f-1	NM_003908	chr20	-	EIF2S2	1
hsa-let-7f-1	NM_000124	chr10	-	ERCC6	0
hsa-let-7f-1	NM_001039481	chr12	+	ETNK1	1
hsa-let-7f-1	NM_004456	chr7	-	EZH2	0
hsa-let-7f-1	NM_031452	chr15	+	FAM103A1	0
hsa-let-7f-1	NM_032837	chr17	-	FAM104A	1
hsa-let-7f-1	NM_018351	chr12	-	FGD6	0
hsa-let-7f-1	NM_175884	chr7	-	FLJ36031	0
hsa-let-7f-1	NM_001079673	chr13	+	FNDC3A	1
hsa-let-7f-1	NM_001135095	chr3	+	FNDC3B	0
hsa-let-7f-1	NM_207361	chr13	+	FREM2	0
hsa-let-7f-1	NM_001042555	chr12	+	FRS2	0
hsa-let-7f-1	NM_202470	chr19	-	GIPC1	1
hsa-let-7f-1	NM_002064	chr5	-	GLRX	1
hsa-let-7f-1	NM_001099650	chr12	-	GLT8D3	0
hsa-let-7f-1	NM_182978	chr18	+	GNAL	0
hsa-let-7f-1	NM_152407	chr5	+	GRPEL2	0
hsa-let-7f-1	NM_005328	chr8	-	HAS2	0
hsa-let-7f-1	NM_005336	chr2	-	HDLBP	1
hsa-let-7f-1	NM_152794	chr19	+	HIF3A	1
hsa-let-7f-1	NM_012262	chr1	+	HS2ST1	0
hsa-let-7f-1	NM_001079526	chr2	-	IKZF2	0
hsa-let-7f-1	NM_002214	chr7	+	ITGB8	0
hsa-let-7f-1	NM_031954	chr12	-	KCTD10	1
hsa-let-7f-1	NM_020768	chr5	+	KCTD16	1
hsa-let-7f-1	NR_026698	chr3	-	KPNA1	1
hsa-let-7f-1	NM_014873	chr1	-	LPGAT1	1
hsa-let-7f-1	NM_173491	chr5	+	LSM11	1
hsa-let-7f-1	NM_005921	chr5	+	MAP3K1	0
hsa-let-7f-1	NM_003618	chr2	-	MAP4K3	1
hsa-let-7f-1	NM_005920	chr1	-	MEF2D	0
hsa-let-7f-1	NM_170675	chr15	-	MEIS2	0
hsa-let-7f-1	NM_021647	chr4	-	MFAP3L	1
hsa-let-7f-1	NM_001009569	chr10	+	MLLT10	0
hsa-let-7f-1	NM_020310	chr17	-	MNT	1
hsa-let-7f-1	NM_024761	chr9	-	MOBKL2B	1
hsa-let-7f-1	NM_015387	chr2	+	MOBKL3	0
hsa-let-7f-1	NM_015026	chr12	+	MON2	0
hsa-let-7f-1	NM_001040446	chr5	-	MTMR12	0
hsa-let-7f-1	NM_145808	chr7	-	MTPN	1
hsa-let-7f-1	NM_001001924	chr8	-	MTUS1	1
hsa-let-7f-1	NM_005376	chr1	-	MYCL1	0
hsa-let-7f-1	NM_198990	chr7	-	NAPEPLD	0
hsa-let-7f-1	NM_003635	chr10	-	NDST2	0
hsa-let-7f-1	NM_001146099	chr13	-	NEK3	1
hsa-let-7f-1	NM_001017370	chr13	+	NHLRC3	1
hsa-let-7f-1	NM_003999	chr5	+	OSMR	1
hsa-let-7f-1	NM_177966	chr3	+	PDE12	1
hsa-let-7f-1	NM_033016	chr22	-	PDGFB	1
hsa-let-7f-1	NM_001040152	chr7	+	PEG10	0
hsa-let-7f-1	NM_001100165	chr6	+	PHACTR2	0
hsa-let-7f-1	NM_015107	chrX	-	PHF8	1
hsa-let-7f-1	NM_015715	chr22	-	PLA2G3	0
hsa-let-7f-1	NM_012388	chr15	+	PLDN	0
hsa-let-7f-1	NM_004805	chr2	-	POLR2D	0
hsa-let-7f-1	NM_203453	chr9	+	PPAPDC2	0
hsa-let-7f-1	NM_013261	chr4	-	PPARGC1A	0
hsa-let-7f-1	NM_032833	chr1	-	PPP1R15B	0
hsa-let-7f-1	NM_139283	chr12	-	PPTC7	1
hsa-let-7f-1	NM_005399	chr1	-	PRKAB2	1
hsa-let-7f-1	NM_022119	chr16	-	PRSS22	1
hsa-let-7f-1	NM_173814	chr15	-	PRTG	0
hsa-let-7f-1	NM_001099666	chr9	-	PTAR1	1
hsa-let-7f-1	NM_033224	chr7	-	PURB	1
hsa-let-7f-1	NM_138300	chr1	-	PYGO2	0
hsa-let-7f-1	NM_002881	chr2	+	RALB	1
hsa-let-7f-1	NM_006267	chr2	+	RANBP2	1
hsa-let-7f-1	NM_000321	chr13	+	RB1	1
hsa-let-7f-1	NM_172037	chr8	+	RDH10	0
hsa-let-7f-1	NM_002906	chr11	-	RDX	1
hsa-let-7f-1	NM_152756	chr5	-	RICTOR	0
hsa-let-7f-1	NM_014747	chr1	-	RIMS3	0
hsa-let-7f-1	NM_194328	chr9	-	RNF38	0
hsa-let-7f-1	NM_014901	chr5	-	RNF44	1
hsa-let-7f-1	NM_014245	chr3	+	RNF7	1
hsa-let-7f-1	NM_019593	chr20	-	RP5-1022P6.2	0
hsa-let-7f-1	NM_181093	chr1	-	SCYL3	1
hsa-let-7f-1	NM_198597	chr10	+	SEC24C	1
hsa-let-7f-1	NM_173829	chr5	-	SFRS12IP1	0
hsa-let-7f-1	NM_013386	chr1	-	SLC25A24	1
hsa-let-7f-1	NM_133496	chr1	+	SLC30A7	0
hsa-let-7f-1	NM_003074	chr3	-	SMARCC1	0
hsa-let-7f-1	NM_006306	chrX	-	SMC1A	1
hsa-let-7f-1	NM_144775	chr17	+	SMCR8	1
hsa-let-7f-1	NM_014311	chr12	-	SMUG1	0
hsa-let-7f-1	NM_003099	chr15	+	SNX1	0
hsa-let-7f-1	NM_152837	chr8	-	SNX16	1
hsa-let-7f-1	NM_080867	chr14	+	SOCS4	1
hsa-let-7f-1	NM_207344	chr12	+	SPRYD4	1
hsa-let-7f-1	NM_001032296	chr13	-	STK24	0
hsa-let-7f-1	NM_017919	chr9	+	STX17	1
hsa-let-7f-1	NM_003848	chr3	-	SUCLG2	0
hsa-let-7f-1	NM_005639	chr12	+	SYT1	0
hsa-let-7f-1	NM_144582	chr2	-	TEX261	1
hsa-let-7f-1	NM_014305	chr13	-	TGDS	0
hsa-let-7f-1	NM_003246	chr15	+	THBS1	1
hsa-let-7f-1	NM_005834	chrX	-	TIMM17B	1
hsa-let-7f-1	NM_001160364	chr16	+	TMC7	0
hsa-let-7f-1	NM_018273	chr19	-	TMEM143	1
hsa-let-7f-1	NM_013390	chr9	-	TMEM2	1
hsa-let-7f-1	NM_003811	chr19	+	TNFSF9	1
hsa-let-7f-1	NM_025195	chr8	+	TRIB1	1
hsa-let-7f-1	NM_001162427	chr9	-	TSC1	1
hsa-let-7f-1	NM_022492	chr2	+	TTC31	0
hsa-let-7f-1	NM_175852	chr1	+	TXLNA	1
hsa-let-7f-1	NM_003343	chr21	-	UBE2G2	1
hsa-let-7f-1	NM_019116	chr16	+	UBFD1	1
hsa-let-7f-1	NM_013282	chr19	+	UHRF1	0
hsa-let-7f-1	NM_015306	chr1	-	USP24	0
hsa-let-7f-1	NM_032582	chr17	-	USP32	1
hsa-let-7f-1	NM_032175	chr5	+	UTP15	1
hsa-let-7f-1	NM_201263	chr1	-	WARS2	0
hsa-let-7f-1	NM_003941	chr7	-	WASL	1
hsa-let-7f-1	NM_021083	chrX	+	XK	0
hsa-let-7f-1	NM_005748	chr12	-	YAF2	1
hsa-let-7f-1	NM_015117	chr8	-	ZC3H3	0
hsa-let-7f-1	NM_014733	chr5	+	ZFYVE16	1
hsa-let-7f-1	NM_015346	chr14	-	ZFYVE26	1
hsa-let-7f-1	NM_003454	chr16	-	ZNF200	1
hsa-let-7f-1	NM_003575	chr7	+	ZNF282	0
hsa-let-7f-1	NM_005649	chr5	-	ZNF354A	0
hsa-let-7f-1	NM_015428	chr19	+	ZNF473	1
hsa-let-7f-1	NM_138447	chr16	-	ZNF689	0
hsa-mir-20a	NM_001136000	chr1	-	ABL2	1
hsa-mir-20a	NR_024150	chr10	-	ACBD5	0
hsa-mir-20a	NM_005736	chr10	-	ACTR1A	0
hsa-mir-20a	NM_001111	chr1	-	ADAR	0
hsa-mir-20a	NM_014423	chr5	-	AFF4	1
hsa-mir-20a	NM_144767	chr15	+	AKAP13	0
hsa-mir-20a	NM_030816	chr1	-	ANKRD13C	0
hsa-mir-20a	NM_023016	chr2	+	ANKRD57	1
hsa-mir-20a	NM_001128324	chr10	-	ANUBL1	1
hsa-mir-20a	NM_004308	chr11	-	ARHGAP1	0
hsa-mir-20a	NM_031371	chr1	-	ARID4B	0
hsa-mir-20a	NM_005738	chr7	+	ARL4A	1
hsa-mir-20a	NM_014109	chr8	-	ATAD2	0
hsa-mir-20a	NM_017974	chr2	+	ATG16L1	0
hsa-mir-20a	NM_015459	chr11	-	ATL3	0
hsa-mir-20a	NM_000332	chr6	-	ATXN1	1
hsa-mir-20a	NM_004050	chr14	+	BCL2L2	0
hsa-mir-20a	NM_003766	chr17	-	BECN1	0
hsa-mir-20a	NM_001204	chr2	+	BMPR2	1
hsa-mir-20a	NM_004330	chr15	-	BNIP2	0
hsa-mir-20a	NM_018167	chr14	-	BTBD7	1
hsa-mir-20a	NM_016227	chr1	+	C1orf9	0
hsa-mir-20a	NM_018275	chr7	-	C7orf43	0
hsa-mir-20a	NM_004342	chr7	+	CALD1	0
hsa-mir-20a	NM_015215	chr1	+	CAMTA1	1
hsa-mir-20a	NM_005898	chr11	+	CAPRIN1	0
hsa-mir-20a	NM_032982	chr7	+	CASP2	1
hsa-mir-20a	NM_001227	chr10	+	CASP7	1
hsa-mir-20a	NM_001134376	chr10	+	CCNJ	0
hsa-mir-20a	NM_017913	chr9	+	CDC37L1	0
hsa-mir-20a	NM_145810	chr2	+	CDCA7	1
hsa-mir-20a	NM_078467	chr6	+	CDKN1A	1
hsa-mir-20a	NM_018132	chr6	+	CENPQ	0
hsa-mir-20a	NM_014812	chr1	-	CEP170	1
hsa-mir-20a	NM_014679	chr11	+	CEP57	1
hsa-mir-20a	NM_015125	chr19	+	CIC	0
hsa-mir-20a	NM_015697	chr4	-	COQ2	1
hsa-mir-20a	NM_004718	chr2	-	COX7A2L	1
hsa-mir-20a	NM_014912	chr10	-	CPEB3	1
hsa-mir-20a	NM_016823	chr17	-	CRK	0
hsa-mir-20a	NM_022048	chr15	-	CSNK1G1	1
hsa-mir-20a	NM_016396	chr15	+	CTDSPL2	0
hsa-mir-20a	NM_001127695	chr20	+	CTSA	1
hsa-mir-20a	NM_003590	chr2	-	CUL3	0
hsa-mir-20a	NM_001134400	chr1	+	CYB561D1	0
hsa-mir-20a	NM_173475	chr16	-	DCUN1D3	0
hsa-mir-20a	NM_004396	chr17	-	DDX5	0
hsa-mir-20a	NM_012328	chr7	+	DNAJB9	0
hsa-mir-20a	NM_015291	chr1	+	DNAJC16	1
hsa-mir-20a	NM_001005361	chr19	+	DNM2	1
hsa-mir-20a	NM_014705	chr7	-	DOCK4	1
hsa-mir-20a	NM_001396	chr21	+	DYRK1A	1
hsa-mir-20a	NM_003566	chr12	-	EEA1	1
hsa-mir-20a	NM_173822	chr2	-	FAM126B	1
hsa-mir-20a	NM_001135051	chr10	+	FAM160B1	0
hsa-mir-20a	NM_015159	chr11	-	FAM168A	0
hsa-mir-20a	NM_014888	chr7	-	FAM3C	1
hsa-mir-20a	NM_006712	chr7	-	FASTK	1
hsa-mir-20a	NR_024568	chr16	-	FBXO31	0
hsa-mir-20a	NM_012300	chr5	-	FBXW11	0
hsa-mir-20a	NM_138782	chr5	+	FCHO2	1
hsa-mir-20a	NM_020177	chr5	-	FEM1C	0
hsa-mir-20a	NM_175884	chr7	-	FLJ36031	0
hsa-mir-20a	NM_001079673	chr13	+	FNDC3A	1
hsa-mir-20a	NM_001135095	chr3	+	FNDC3B	0
hsa-mir-20a	NM_014947	chr1	-	FOXJ3	0
hsa-mir-20a	NM_001042555	chr12	+	FRS2	0
hsa-mir-20a	NM_004193	chr10	+	GBF1	0
hsa-mir-20a	NM_001099650	chr12	-	GLT8D3	0
hsa-mir-20a	NM_002077	chr9	-	GOLGA1	1
hsa-mir-20a	NM_001136199	chr19	+	GRAMD1A	0
hsa-mir-20a	NM_024659	chr2	-	GTDC1	1
hsa-mir-20a	NM_005328	chr8	-	HAS2	0
hsa-mir-20a	NM_012257	chr7	+	HBP1	1
hsa-mir-20a	NM_006037	chr2	-	HDAC4	0
hsa-mir-20a	NM_016217	chr6	+	HECA	0
hsa-mir-20a	NM_016185	chr17	-	HN1	1
hsa-mir-20a	NM_002182	chr3	+	IL1RAP	0
hsa-mir-20a	NM_001039938	chr13	-	INTS6	0
hsa-mir-20a	NM_002198	chr5	-	IRF1	1
hsa-mir-20a	NM_006084	chr14	+	IRF9	1
hsa-mir-20a	NM_030790	chr16	-	ITFG1	0
hsa-mir-20a	NM_002214	chr7	+	ITGB8	0
hsa-mir-20a	NM_032876	chr14	-	JUB	0
hsa-mir-20a	NM_014743	chr4	+	KIAA0232	0
hsa-mir-20a	NM_014734	chr14	+	KIAA0247	1
hsa-mir-20a	NM_014774	chr1	-	KIAA0494	1
hsa-mir-20a	NM_014924	chr14	-	KIAA0831	0
hsa-mir-20a	NM_020888	chr1	+	KIAA1522	0
hsa-mir-20a	NM_001032282	chr8	-	KLF10	1
hsa-mir-20a	NM_016531	chr4	+	KLF3	0
hsa-mir-20a	NM_021633	chr1	-	KLHL12	1
hsa-mir-20a	NM_014458	chr1	+	KLHL20	0
hsa-mir-20a	NM_145315	chr6	+	LACE1	1
hsa-mir-20a	NM_001127717	chr18	+	LAMA3	0
hsa-mir-20a	NM_006148	chr17	+	LASP1	1
hsa-mir-20a	NM_000527	chr19	+	LDLR	1
hsa-mir-20a	NM_004862	chr16	-	LITAF	1
hsa-mir-20a	NM_014873	chr1	-	LPGAT1	1
hsa-mir-20a	NM_002355	chr12	-	M6PR	0
hsa-mir-20a	NM_152900	chr1	+	MAGI3	0
hsa-mir-20a	NM_003954	chr17	-	MAP3K14	0
hsa-mir-20a	NM_005923	chr6	-	MAP3K5	0
hsa-mir-20a	NM_005204	chr10	+	MAP3K8	0
hsa-mir-20a	NM_012325	chr20	+	MAPRE1	1
hsa-mir-20a	NM_182796	chr5	+	MAT2B	1
hsa-mir-20a	NM_182763	chr1	-	MCL1	1
hsa-mir-20a	NM_004268	chr11	+	MED17	0
hsa-mir-20a	NM_021647	chr4	-	MFAP3L	1
hsa-mir-20a	NM_014874	chr1	+	MFN2	1
hsa-mir-20a	NM_001136004	chr22	-	MICAL3	1
hsa-mir-20a	NM_170606	chr7	-	MLL3	0
hsa-mir-20a	NM_001127891	chr16	+	MMP2	0
hsa-mir-20a	NR_023356	chr11	-	MTMR2	0
hsa-mir-20a	NM_005376	chr1	-	MYCL1	0
hsa-mir-20a	NM_013262	chr6	+	MYLIP	0
hsa-mir-20a	NM_018657	chr3	+	MYNN	1
hsa-mir-20a	NM_198990	chr7	-	NAPEPLD	0
hsa-mir-20a	NM_001114132	chr2	+	NBEAL1	1
hsa-mir-20a	NM_182744	chr1	+	NBL1	1
hsa-mir-20a	NM_006534	chr20	+	NCOA3	1
hsa-mir-20a	NM_005596	chr9	-	NFIB	0
hsa-mir-20a	NM_001017370	chr13	+	NHLRC3	1
hsa-mir-20a	NM_001136024	chrX	+	NHS	1
hsa-mir-20a	NM_006186	chr2	-	NR4A2	0
hsa-mir-20a	NM_006981	chr9	+	NR4A3	1
hsa-mir-20a	NM_020772	chr17	-	NUFIP2	0
hsa-mir-20a	NM_001031716	chr2	+	OBFC2A	1
hsa-mir-20a	NM_032790	chr12	+	ORAI1	1
hsa-mir-20a	NM_139280	chr17	-	ORMDL3	0
hsa-mir-20a	NM_181354	chr8	+	OXR1	1
hsa-mir-20a	NM_000437	chr1	-	PAFAH2	0
hsa-mir-20a	NM_024594	chr5	-	PANK3	1
hsa-mir-20a	NM_032632	chr14	+	PAPOLA	1
hsa-mir-20a	NM_025239	chr9	+	PDCD1LG2	1
hsa-mir-20a	NM_001145443	chr10	+	PFKFB3	0
hsa-mir-20a	NM_002627	chr10	+	PFKP	0
hsa-mir-20a	NM_001127358	chr7	+	PHTF2	0
hsa-mir-20a	NM_001128304	chr3	-	PLSCR4	0
hsa-mir-20a	NM_199420	chr3	-	POLQ	1
hsa-mir-20a	NM_006467	chr5	+	POLR3G	0
hsa-mir-20a	NM_032833	chr1	-	PPP1R15B	0
hsa-mir-20a	NM_024607	chr8	-	PPP1R3B	1
hsa-mir-20a	NM_001123355	chr9	-	PPP6C	1
hsa-mir-20a	NM_020820	chr20	-	PREX1	1
hsa-mir-20a	NM_002779	chr10	-	PSD	0
hsa-mir-20a	NM_033224	chr7	-	PURB	1
hsa-mir-20a	NM_001025300	chr18	+	RAB12	0
hsa-mir-20a	NM_014488	chr11	-	RAB30	1
hsa-mir-20a	NM_002868	chr12	+	RAB5B	1
hsa-mir-20a	NM_002874	chr9	+	RAD23B	0
hsa-mir-20a	NR_024095	chr9	-	RANBP6	1
hsa-mir-20a	NM_203365	chr2	-	RAPH1	1
hsa-mir-20a	NM_000321	chr13	+	RB1	1
hsa-mir-20a	NM_014781	chr8	-	RB1CC1	1
hsa-mir-20a	NM_183404	chr20	-	RBL1	0
hsa-mir-20a	NM_005611	chr16	+	RBL2	0
hsa-mir-20a	NM_001042679	chr1	-	RHOC	0
hsa-mir-20a	NM_194328	chr9	-	RNF38	0
hsa-mir-20a	NM_003942	chr11	+	RPS6KA4	1
hsa-mir-20a	NM_173079	chr17	+	RUNDC1	1
hsa-mir-20a	NM_001122607	chr21	-	RUNX1	1
hsa-mir-20a	NM_014931	chr19	-	SAPS1	0
hsa-mir-20a	NM_014678	chr22	+	SAPS2	0
hsa-mir-20a	NM_015278	chr6	+	SASH1	0
hsa-mir-20a	NM_006920	chr2	-	SCN1A	1
hsa-mir-20a	NM_020210	chr15	+	SEMA4B	1
hsa-mir-20a	NM_014445	chr3	-	SERP1	1
hsa-mir-20a	NM_019072	chr5	-	SGTB	0
hsa-mir-20a	NM_007373	chr10	+	SHOC2	0
hsa-mir-20a	NM_015073	chr19	+	SIPA1L3	0
hsa-mir-20a	NM_001532	chr11	-	SLC29A2	0
hsa-mir-20a	NM_133496	chr1	+	SLC30A7	0
hsa-mir-20a	NM_173854	chr1	-	SLC41A1	1
hsa-mir-20a	NR_027654	chr15	+	SMAD6	1
hsa-mir-20a	NM_022137	chr14	+	SMOC1	0
hsa-mir-20a	NM_152837	chr8	-	SNX16	1
hsa-mir-20a	NM_003107	chr6	+	SOX4	1
hsa-mir-20a	NM_178313	chr2	+	SPTBN1	1
hsa-mir-20a	NM_001080415	chr3	+	SR140	1
hsa-mir-20a	NM_213662	chr17	-	STAT3	1
hsa-mir-20a	NM_182760	chr3	-	SUMF1	1
hsa-mir-20a	NM_144628	chr20	-	TBC1D20	1
hsa-mir-20a	NM_015130	chr4	-	TBC1D9	0
hsa-mir-20a	NM_006464	chr2	-	TGOLN2	0
hsa-mir-20a	NM_003255	chr17	-	TIMP2	0
hsa-mir-20a	NM_177441	chr17	+	TMUB2	1
hsa-mir-20a	NM_025235	chr10	+	TNKS2	0
hsa-mir-20a	NM_015294	chr17	-	TRIM37	0
hsa-mir-20a	NM_004239	chr14	-	TRIP11	1
hsa-mir-20a	NM_006292	chr11	-	TSG101	0
hsa-mir-20a	NM_153211	chr18	+	TTC39C	1
hsa-mir-20a	NM_001039199	chr20	+	TTPAL	0
hsa-mir-20a	NM_002822	chr12	-	TWF1	0
hsa-mir-20a	NM_175852	chr1	+	TXLNA	1
hsa-mir-20a	NM_006472	chr1	+	TXNIP	0
hsa-mir-20a	NM_001001481	chr8	-	UBE2W	1
hsa-mir-20a	NM_019116	chr16	+	UBFD1	1
hsa-mir-20a	NM_001040697	chr11	-	UEVLD	1
hsa-mir-20a	NM_003359	chr4	-	UGDH	1
hsa-mir-20a	NM_015306	chr1	-	USP24	0
hsa-mir-20a	NM_020886	chr11	-	USP28	0
hsa-mir-20a	NM_006537	chr15	+	USP3	1
hsa-mir-20a	NM_032582	chr17	-	USP32	1
hsa-mir-20a	NM_019001	chr3	-	XRN1	1
hsa-mir-20a	NM_194314	chr1	-	ZBTB41	1
hsa-mir-20a	NM_152735	chr6	+	ZBTB9	1
hsa-mir-20a	NM_017590	chr22	+	ZC3H7B	0
hsa-mir-20a	NM_001008222	chrX	-	ZDHHC9	1
hsa-mir-20a	NM_001143823	chr18	-	ZFP161	0
hsa-mir-20a	NM_014733	chr5	+	ZFYVE16	1
hsa-mir-20a	NM_015346	chr14	-	ZFYVE26	1
hsa-mir-20a	NM_153695	chr9	-	ZNF367	1
hsa-mir-20a	NM_021035	chr20	-	ZNFX1	1
hsa-mir-19b-1	NM_016006	chr3	+	ABHD5	1
hsa-mir-19b-1	NM_001609	chr10	+	ACADSB	1
hsa-mir-19b-1	NR_024150	chr10	-	ACBD5	0
hsa-mir-19b-1	NM_030816	chr1	-	ANKRD13C	0
hsa-mir-19b-1	NM_001156	chr10	-	ANXA7	1
hsa-mir-19b-1	NM_013229	chr12	+	APAF1	0
hsa-mir-19b-1	NM_001130415	chr12	+	APOLD1	0
hsa-mir-19b-1	NM_006421	chr8	-	ARFGEF1	0
hsa-mir-19b-1	NM_004308	chr11	-	ARHGAP1	0
hsa-mir-19b-1	NM_020801	chr5	-	ARRDC3	0
hsa-mir-19b-1	NM_198243	chr15	+	ASB7	0
hsa-mir-19b-1	NM_004317	chr19	+	ASNA1	1
hsa-mir-19b-1	NM_018263	chr2	-	ASXL2	0
hsa-mir-19b-1	NM_017974	chr2	+	ATG16L1	0
hsa-mir-19b-1	NM_000332	chr6	-	ATXN1	1
hsa-mir-19b-1	NM_152490	chr1	-	B3GALNT2	1
hsa-mir-19b-1	NM_004776	chr20	-	B4GALT5	1
hsa-mir-19b-1	NM_005178	chr19	+	BCL3	1
hsa-mir-19b-1	NM_006698	chr20	-	BLCAP	1
hsa-mir-19b-1	NM_001204	chr2	+	BMPR2	1
hsa-mir-19b-1	NM_018167	chr14	-	BTBD7	1
hsa-mir-19b-1	NM_138288	chr14	-	C14orf147	0
hsa-mir-19b-1	NM_001100621	chr17	+	C17orf80	1
hsa-mir-19b-1	NM_017880	chr2	-	C2orf42	1
hsa-mir-19b-1	NM_020130	chr8	+	C8orf4	1
hsa-mir-19b-1	NM_004342	chr7	+	CALD1	0
hsa-mir-19b-1	NM_015215	chr1	+	CAMTA1	1
hsa-mir-19b-1	NM_018448	chr12	+	CAND1	1
hsa-mir-19b-1	NM_005898	chr11	+	CAPRIN1	0
hsa-mir-19b-1	NM_001042445	chr5	+	CAST	0
hsa-mir-19b-1	NM_005436	chr10	-	CCDC6	0
hsa-mir-19b-1	NM_020307	chr3	-	CCNL1	0
hsa-mir-19b-1	NM_020739	chr15	-	CCPG1	1
hsa-mir-19b-1	NM_012118	chr4	+	CCRN4L	1
hsa-mir-19b-1	NM_001142404	chr6	-	CD164	1
hsa-mir-19b-1	NM_014812	chr1	-	CEP170	1
hsa-mir-19b-1	NM_021736	chr1	+	CLCN6	1
hsa-mir-19b-1	NM_004859	chr17	+	CLTC	1
hsa-mir-19b-1	NM_014912	chr10	-	CPEB3	1
hsa-mir-19b-1	NM_001310	chr12	+	CREBL2	0
hsa-mir-19b-1	NR_028024	chr11	-	CREBZF	0
hsa-mir-19b-1	NM_022048	chr15	-	CSNK1G1	1
hsa-mir-19b-1	NM_016396	chr15	+	CTDSPL2	0
hsa-mir-19b-1	NM_003478	chr11	+	CUL5	0
hsa-mir-19b-1	NM_152624	chr5	+	DCP2	1
hsa-mir-19b-1	NM_173475	chr16	-	DCUN1D3	0
hsa-mir-19b-1	NM_030621	chr14	-	DICER1	0
hsa-mir-19b-1	NM_001038493	chr2	+	DLX1	1
hsa-mir-19b-1	NM_005880	chr16	-	DNAJA2	0
hsa-mir-19b-1	NM_006145	chr19	-	DNAJB1	1
hsa-mir-19b-1	NM_015291	chr1	+	DNAJC16	1
hsa-mir-19b-1	NM_014705	chr7	-	DOCK4	1
hsa-mir-19b-1	NM_024940	chr8	+	DOCK5	0
hsa-mir-19b-1	NM_024680	chr11	-	E2F8	0
hsa-mir-19b-1	NM_003566	chr12	-	EEA1	1
hsa-mir-19b-1	NM_015137	chr8	+	EFR3A	1
hsa-mir-19b-1	NM_015252	chr2	+	EHBP1	1
hsa-mir-19b-1	NM_001967	chr3	+	EIF4A2	0
hsa-mir-19b-1	NM_015630	chr2	+	EPC2	0
hsa-mir-19b-1	NM_005235	chr2	-	ERBB4	1
hsa-mir-19b-1	NM_001039481	chr12	+	ETNK1	1
hsa-mir-19b-1	NM_032837	chr17	-	FAM104A	1
hsa-mir-19b-1	NM_015159	chr11	-	FAM168A	0
hsa-mir-19b-1	NM_014864	chr1	+	FAM20B	0
hsa-mir-19b-1	NM_144664	chr11	-	FAM76B	1
hsa-mir-19b-1	NM_006712	chr7	-	FASTK	1
hsa-mir-19b-1	NM_012300	chr5	-	FBXW11	0
hsa-mir-19b-1	NM_001079673	chr13	+	FNDC3A	1
hsa-mir-19b-1	NM_001135095	chr3	+	FNDC3B	0
hsa-mir-19b-1	NM_005438	chr11	-	FOSL1	1
hsa-mir-19b-1	NM_001042555	chr12	+	FRS2	0
hsa-mir-19b-1	NM_004124	chr14	-	GMFB	0
hsa-mir-19b-1	NM_001099756	chr8	-	GOLSYN	1
hsa-mir-19b-1	NM_012257	chr7	+	HBP1	1
hsa-mir-19b-1	NM_006037	chr2	-	HDAC4	0
hsa-mir-19b-1	NM_001098416	chr12	-	HDAC7	1
hsa-mir-19b-1	NM_005336	chr2	-	HDLBP	1
hsa-mir-19b-1	NM_005734	chr11	+	HIPK3	0
hsa-mir-19b-1	NM_001003810	chr4	-	HNRNPD	0
hsa-mir-19b-1	NM_001098206	chr10	-	HNRNPF	1
hsa-mir-19b-1	NM_007040	chr19	+	HNRNPUL1	1
hsa-mir-19b-1	NM_012262	chr1	+	HS2ST1	0
hsa-mir-19b-1	NM_014181	chr2	+	HSPC159	1
hsa-mir-19b-1	NM_001142576	chr7	-	IMPDH1	0
hsa-mir-19b-1	NM_198337	chr7	+	INSIG1	1
hsa-mir-19b-1	NM_002203	chr5	+	ITGA2	0
hsa-mir-19b-1	NM_002214	chr7	+	ITGB8	0
hsa-mir-19b-1	NM_006469	chr1	-	IVNS1ABP	1
hsa-mir-19b-1	NM_014924	chr14	-	KIAA0831	0
hsa-mir-19b-1	NM_020964	chr18	-	KIAA1632	1
hsa-mir-19b-1	NM_001032282	chr8	-	KLF10	1
hsa-mir-19b-1	NM_014458	chr1	+	KLHL20	0
hsa-mir-19b-1	NM_004985	chr12	-	KRAS	0
hsa-mir-19b-1	NM_000527	chr19	+	LDLR	1
hsa-mir-19b-1	NM_001115007	chr4	-	LIN54	1
hsa-mir-19b-1	NM_173083	chr1	-	LIN9	0
hsa-mir-19b-1	NM_004524	chr17	+	LLGL2	0
hsa-mir-19b-1	NM_005575	chr5	+	LNPEP	1
hsa-mir-19b-1	NM_014873	chr1	-	LPGAT1	1
hsa-mir-19b-1	NM_003954	chr17	-	MAP3K14	0
hsa-mir-19b-1	NM_003618	chr2	-	MAP4K3	1
hsa-mir-19b-1	NM_139012	chr6	+	MAPK14	1
hsa-mir-19b-1	NM_005121	chr17	-	MED13	1
hsa-mir-19b-1	NM_005920	chr1	-	MEF2D	0
hsa-mir-19b-1	NM_021647	chr4	-	MFAP3L	1
hsa-mir-19b-1	NM_001136004	chr22	-	MICAL3	1
hsa-mir-19b-1	NM_001098790	chrX	+	MID1IP1	0
hsa-mir-19b-1	NM_015026	chr12	+	MON2	0
hsa-mir-19b-1	NM_001040446	chr5	-	MTMR12	0
hsa-mir-19b-1	NM_001001924	chr8	-	MTUS1	1
hsa-mir-19b-1	NM_005376	chr1	-	MYCL1	0
hsa-mir-19b-1	NM_013262	chr6	+	MYLIP	0
hsa-mir-19b-1	NM_001161407	chr13	+	NDFIP2	1
hsa-mir-19b-1	NM_005596	chr9	-	NFIB	0
hsa-mir-19b-1	NM_001136024	chrX	+	NHS	1
hsa-mir-19b-1	NM_197972	chr1	-	NME7	1
hsa-mir-19b-1	NM_001161363	chr15	-	NPTN	1
hsa-mir-19b-1	NM_013392	chr2	+	NRBP1	0
hsa-mir-19b-1	NM_015901	chr10	+	NUDT13	0
hsa-mir-19b-1	NM_020772	chr17	-	NUFIP2	0
hsa-mir-19b-1	NM_138459	chr6	+	NUS1	0
hsa-mir-19b-1	NM_020205	chr1	-	OTUD7B	0
hsa-mir-19b-1	NM_018026	chr11	+	PACS1	0
hsa-mir-19b-1	NM_001145443	chr10	+	PFKFB3	0
hsa-mir-19b-1	NM_001127358	chr7	+	PHTF2	0
hsa-mir-19b-1	NM_001031689	chr9	-	PLAA	1
hsa-mir-19b-1	NM_001114661	chr2	+	PLCL1	0
hsa-mir-19b-1	NM_020182	chr20	-	PMEPA1	0
hsa-mir-19b-1	NM_032833	chr1	-	PPP1R15B	0
hsa-mir-19b-1	NM_178001	chr9	+	PPP2R4	0
hsa-mir-19b-1	NM_006246	chr14	-	PPP2R5E	1
hsa-mir-19b-1	NM_139283	chr12	-	PPTC7	1
hsa-mir-19b-1	NM_199413	chr15	-	PRC1	1
hsa-mir-19b-1	NM_002779	chr10	-	PSD	0
hsa-mir-19b-1	NM_006601	chr12	-	PTGES3	1
hsa-mir-19b-1	NM_173175	chr8	+	PTK2B	0
hsa-mir-19b-1	NM_003463	chr6	+	PTP4A1	1
hsa-mir-19b-1	NM_002870	chr1	-	RAB13	1
hsa-mir-19b-1	NM_031296	chr4	+	RAB33B	1
hsa-mir-19b-1	NM_002868	chr12	+	RAB5B	1
hsa-mir-19b-1	NM_002874	chr9	+	RAD23B	0
hsa-mir-19b-1	NM_001010935	chr1	+	RAP1A	1
hsa-mir-19b-1	NM_016340	chr5	-	RAPGEF6	1
hsa-mir-19b-1	NM_203365	chr2	-	RAPH1	1
hsa-mir-19b-1	NM_152756	chr5	-	RICTOR	0
hsa-mir-19b-1	NM_144726	chr5	-	RNF145	1
hsa-mir-19b-1	NM_183419	chr8	-	RNF19A	0
hsa-mir-19b-1	NM_207116	chr7	-	RNF216	1
hsa-mir-19b-1	NM_194328	chr9	-	RNF38	0
hsa-mir-19b-1	NM_014901	chr5	-	RNF44	1
hsa-mir-19b-1	NM_019593	chr20	-	RP5-1022P6.2	0
hsa-mir-19b-1	NM_022753	chr1	+	S100PBP	1
hsa-mir-19b-1	NM_014931	chr19	-	SAPS1	0
hsa-mir-19b-1	NM_014678	chr22	+	SAPS2	0
hsa-mir-19b-1	NM_030962	chr11	-	SBF2	1
hsa-mir-19b-1	NM_004892	chr1	+	SEC22B	1
hsa-mir-19b-1	NM_000232	chr4	-	SGCB	1
hsa-mir-19b-1	NM_001143677	chr6	-	SGK1	1
hsa-mir-19b-1	NM_000441	chr7	+	SLC26A4	1
hsa-mir-19b-1	NM_133496	chr1	+	SLC30A7	0
hsa-mir-19b-1	NM_001860	chr9	+	SLC31A2	0
hsa-mir-19b-1	NM_018964	chr21	+	SLC37A1	0
hsa-mir-19b-1	NM_003047	chr1	-	SLC9A1	0
hsa-mir-19b-1	NM_006359	chrX	+	SLC9A6	1
hsa-mir-19b-1	NM_144775	chr17	+	SMCR8	1
hsa-mir-19b-1	NM_022137	chr14	+	SMOC1	0
hsa-mir-19b-1	NM_014748	chr2	+	SNX17	0
hsa-mir-19b-1	NM_001102575	chr5	+	SNX18	0
hsa-mir-19b-1	NM_003745	chr16	-	SOCS1	1
hsa-mir-19b-1	NM_003955	chr17	-	SOCS3	0
hsa-mir-19b-1	NM_006943	chr20	+	SOX12	0
hsa-mir-19b-1	NM_003107	chr6	+	SOX4	1
hsa-mir-19b-1	NM_020126	chr19	+	SPHK2	1
hsa-mir-19b-1	NM_001128210	chr2	-	SPRED2	1
hsa-mir-19b-1	NM_005843	chr2	-	STAM2	0
hsa-mir-19b-1	NM_005419	chr12	-	STAT2	0
hsa-mir-19b-1	NM_080836	chr20	+	STK35	1
hsa-mir-19b-1	NM_177424	chr1	+	STX12	0
hsa-mir-19b-1	NM_005639	chr12	+	SYT1	0
hsa-mir-19b-1	NM_013254	chr12	+	TBK1	1
hsa-mir-19b-1	NM_173207	chr18	+	TGIF1	1
hsa-mir-19b-1	NM_006464	chr2	-	TGOLN2	0
hsa-mir-19b-1	NM_003246	chr15	+	THBS1	1
hsa-mir-19b-1	NM_022173	chr2	-	TIA1	0
hsa-mir-19b-1	NM_031442	chrX	-	TMEM47	1
hsa-mir-19b-1	NM_005486	chr17	+	TOM1L1	1
hsa-mir-19b-1	NM_015294	chr17	-	TRIM37	0
hsa-mir-19b-1	NM_001162427	chr9	-	TSC1	1
hsa-mir-19b-1	NM_175852	chr1	+	TXLNA	1
hsa-mir-19b-1	NM_019116	chr16	+	UBFD1	1
hsa-mir-19b-1	NM_175866	chr1	+	UHMK1	0
hsa-mir-19b-1	NM_015306	chr1	-	USP24	0
hsa-mir-19b-1	NM_025054	chr8	-	VCPIP1	1
hsa-mir-19b-1	NM_018156	chr1	+	VPS13D	0
hsa-mir-19b-1	NM_145206	chr10	+	VTI1A	1
hsa-mir-19b-1	NM_181302	chr14	+	WDR20	0
hsa-mir-19b-1	NM_019045	chrX	+	WDR44	1
hsa-mir-19b-1	NM_005748	chr12	-	YAF2	1
hsa-mir-19b-1	NM_023929	chr8	+	ZBTB10	0
hsa-mir-19b-1	NM_014415	chr3	-	ZBTB11	1
hsa-mir-19b-1	NM_001102421	chr9	-	ZFAND5	1
hsa-mir-19b-1	NM_001143823	chr18	-	ZFP161	0
hsa-mir-19b-1	NM_015346	chr14	-	ZFYVE26	1
hsa-mir-19b-1	NM_203350	chr1	-	ZRANB2	1
hsa-mir-92a-1	NM_032859	chr13	+	ABHD13	1
hsa-mir-92a-1	NM_001136000	chr1	-	ABL2	1
hsa-mir-92a-1	NM_001124	chr11	+	ADM	1
hsa-mir-92a-1	NM_032804	chr10	+	ADO	1
hsa-mir-92a-1	NM_014423	chr5	-	AFF4	1
hsa-mir-92a-1	NM_030816	chr1	-	ANKRD13C	0
hsa-mir-92a-1	NM_030920	chr1	-	ANP32E	1
hsa-mir-92a-1	NM_001024227	chr1	+	ARF1	0
hsa-mir-92a-1	NM_006420	chr20	+	ARFGEF2	1
hsa-mir-92a-1	NM_032199	chr10	+	ARID5B	0
hsa-mir-92a-1	NM_020801	chr5	-	ARRDC3	0
hsa-mir-92a-1	NM_198243	chr15	+	ASB7	0
hsa-mir-92a-1	NM_001010986	chrX	-	ATP11C	0
hsa-mir-92a-1	NM_000332	chr6	-	ATXN1	1
hsa-mir-92a-1	NM_198433	chr20	-	AURKA	0
hsa-mir-92a-1	NM_013449	chr12	-	BAZ2A	1
hsa-mir-92a-1	NM_001190	chr19	-	BCAT2	0
hsa-mir-92a-1	NM_001204	chr2	+	BMPR2	1
hsa-mir-92a-1	NM_006763	chr1	+	BTG2	1
hsa-mir-92a-1	NM_016470	chr20	-	C20orf111	1
hsa-mir-92a-1	NM_013329	chr21	-	C21orf66	0
hsa-mir-92a-1	NM_017447	chr21	-	C21orf91	0
hsa-mir-92a-1	NM_018569	chr4	+	C4orf16	1
hsa-mir-92a-1	NM_005190	chr6	-	CCNC	1
hsa-mir-92a-1	NM_001009186	chr7	+	CCT6A	0
hsa-mir-92a-1	NM_018719	chr7	-	CDCA7L	1
hsa-mir-92a-1	NM_015125	chr19	+	CIC	0
hsa-mir-92a-1	NM_005776	chr14	-	CNIH	0
hsa-mir-92a-1	NM_014515	chr12	+	CNOT2	1
hsa-mir-92a-1	NM_031431	chr13	+	COG3	0
hsa-mir-92a-1	NM_004236	chr15	-	COPS2	1
hsa-mir-92a-1	NM_014912	chr10	-	CPEB3	1
hsa-mir-92a-1	NM_003590	chr2	-	CUL3	0
hsa-mir-92a-1	NM_018403	chr3	-	DCP1A	0
hsa-mir-92a-1	NM_152624	chr5	+	DCP2	1
hsa-mir-92a-1	NM_019058	chr10	+	DDIT4	0
hsa-mir-92a-1	NM_014856	chr1	-	DENND4B	1
hsa-mir-92a-1	NM_001002762	chr10	-	DNAJB12	0
hsa-mir-92a-1	NM_012328	chr7	+	DNAJB9	0
hsa-mir-92a-1	NM_024940	chr8	+	DOCK5	0
hsa-mir-92a-1	NM_006520	chrX	-	DYNLT3	1
hsa-mir-92a-1	NM_015137	chr8	+	EFR3A	1
hsa-mir-92a-1	NM_177422	chr1	+	EIF2C3	1
hsa-mir-92a-1	NM_016570	chr12	-	ERGIC2	0
hsa-mir-92a-1	NM_173822	chr2	-	FAM126B	1
hsa-mir-92a-1	NM_001135051	chr10	+	FAM160B1	0
hsa-mir-92a-1	NM_144664	chr11	-	FAM76B	1
hsa-mir-92a-1	NM_203301	chr14	-	FBXO33	1
hsa-mir-92a-1	NM_138782	chr5	+	FCHO2	1
hsa-mir-92a-1	NM_001135095	chr3	+	FNDC3B	0
hsa-mir-92a-1	NM_002158	chr2	+	FOXN2	1
hsa-mir-92a-1	NM_015030	chr4	-	FRYL	1
hsa-mir-92a-1	NM_007197	chr12	+	FZD10	1
hsa-mir-92a-1	NM_017423	chr4	+	GALNT7	0
hsa-mir-92a-1	NM_001145662	chr3	-	GATA2	1
hsa-mir-92a-1	NM_002061	chr1	-	GCLM	1
hsa-mir-92a-1	NM_001099650	chr12	-	GLT8D3	0
hsa-mir-92a-1	NM_002077	chr9	-	GOLGA1	1
hsa-mir-92a-1	NM_005895	chr12	-	GOLGA3	0
hsa-mir-92a-1	NM_023927	chr5	+	GRAMD3	1
hsa-mir-92a-1	NM_005328	chr8	-	HAS2	0
hsa-mir-92a-1	NM_138612	chr16	+	HAS3	0
hsa-mir-92a-1	NM_001145207	chr6	-	HBS1L	1
hsa-mir-92a-1	NM_005336	chr2	-	HDLBP	1
hsa-mir-92a-1	NM_005734	chr11	+	HIPK3	0
hsa-mir-92a-1	NM_015525	chr6	-	IBTK	1
hsa-mir-92a-1	NM_005896	chr2	-	IDH1	1
hsa-mir-92a-1	NM_001079526	chr2	-	IKZF2	0
hsa-mir-92a-1	NM_198337	chr7	+	INSIG1	1
hsa-mir-92a-1	NM_002210	chr2	+	ITGAV	1
hsa-mir-92a-1	NM_002222	chr3	+	ITPR1	0
hsa-mir-92a-1	NM_152405	chr5	+	JMY	0
hsa-mir-92a-1	NM_014876	chr22	-	JOSD1	1
hsa-mir-92a-1	NM_175913	chr20	-	JPH2	1
hsa-mir-92a-1	NM_014924	chr14	-	KIAA0831	0
hsa-mir-92a-1	NM_020964	chr18	-	KIAA1632	1
hsa-mir-92a-1	NM_016531	chr4	+	KLF3	0
hsa-mir-92a-1	NM_025010	chr3	+	KLHL18	0
hsa-mir-92a-1	NM_014572	chr13	-	LATS2	0
hsa-mir-92a-1	NM_001115007	chr4	-	LIN54	1
hsa-mir-92a-1	NM_002372	chr5	+	MAN2A1	0
hsa-mir-92a-1	NM_003010	chr17	+	MAP2K4	0
hsa-mir-92a-1	NM_018650	chr1	+	MARK1	1
hsa-mir-92a-1	NM_182763	chr1	-	MCL1	1
hsa-mir-92a-1	NM_017592	chr19	+	MED29	0
hsa-mir-92a-1	NM_005920	chr1	-	MEF2D	0
hsa-mir-92a-1	NM_004225	chr8	-	MFHAS1	1
hsa-mir-92a-1	NM_198177	chr3	+	MITF	0
hsa-mir-92a-1	NM_015358	chr21	+	MORC3	1
hsa-mir-92a-1	NR_027405	chr2	+	MTHFD2	1
hsa-mir-92a-1	NM_013262	chr6	+	MYLIP	0
hsa-mir-92a-1	NM_001161819	chr2	+	MYO1B	0
hsa-mir-92a-1	NM_057175	chr4	+	NARG1	1
hsa-mir-92a-1	NM_006534	chr20	+	NCOA3	1
hsa-mir-92a-1	NR_024260	chr12	+	NECAP1	1
hsa-mir-92a-1	NM_173808	chr1	-	NEGR1	0
hsa-mir-92a-1	NM_181829	chr22	+	NF2	1
hsa-mir-92a-1	NM_032815	chr16	+	NFATC2IP	0
hsa-mir-92a-1	NM_001145511	chr1	+	NFIA	0
hsa-mir-92a-1	NM_005596	chr9	-	NFIB	0
hsa-mir-92a-1	NM_015384	chr5	+	NIPBL	1
hsa-mir-92a-1	NM_017617	chr9	-	NOTCH1	0
hsa-mir-92a-1	NM_001143837	chr11	-	NOX4	0
hsa-mir-92a-1	NM_001161363	chr15	-	NPTN	1
hsa-mir-92a-1	NM_006981	chr9	+	NR4A3	1
hsa-mir-92a-1	NM_020772	chr17	-	NUFIP2	0
hsa-mir-92a-1	NM_182789	chr5	-	PAIP1	1
hsa-mir-92a-1	NM_024594	chr5	-	PANK3	1
hsa-mir-92a-1	NM_001127358	chr7	+	PHTF2	0
hsa-mir-92a-1	NM_020182	chr20	-	PMEPA1	0
hsa-mir-92a-1	NM_016218	chr5	+	POLK	1
hsa-mir-92a-1	NM_020700	chr12	-	PPM1H	1
hsa-mir-92a-1	NM_017607	chr19	-	PPP1R12C	0
hsa-mir-92a-1	NM_006242	chr20	-	PPP1R3D	0
hsa-mir-92a-1	NM_005399	chr1	-	PRKAB2	1
hsa-mir-92a-1	NM_017892	chr2	-	PRPF40A	0
hsa-mir-92a-1	NM_001099666	chr9	-	PTAR1	1
hsa-mir-92a-1	NM_000958	chr5	+	PTGER4	1
hsa-mir-92a-1	NM_001135648	chr6	-	PTPRK	0
hsa-mir-92a-1	NM_001130864	chr5	-	PWWP2A	0
hsa-mir-92a-1	NM_016322	chr9	-	RAB14	0
hsa-mir-92a-1	NM_005611	chr16	+	RBL2	0
hsa-mir-92a-1	NM_018989	chr5	+	RBM27	1
hsa-mir-92a-1	NM_019027	chr4	-	RBM47	0
hsa-mir-92a-1	NM_002912	chr6	-	REV3L	1
hsa-mir-92a-1	NM_014868	chr12	+	RNF10	0
hsa-mir-92a-1	NM_016422	chr11	-	RNF141	0
hsa-mir-92a-1	NM_178841	chr16	-	RNF166	1
hsa-mir-92a-1	NM_194328	chr9	-	RNF38	0
hsa-mir-92a-1	NM_014901	chr5	-	RNF44	1
hsa-mir-92a-1	NM_001145844	chr3	-	ROBO1	0
hsa-mir-92a-1	NM_003942	chr11	+	RPS6KA4	1
hsa-mir-92a-1	NM_198597	chr10	+	SEC24C	1
hsa-mir-92a-1	NM_006080	chr7	-	SEMA3A	0
hsa-mir-92a-1	NM_203344	chr19	-	SERTAD3	1
hsa-mir-92a-1	NM_004719	chr12	-	SFRS2IP	1
hsa-mir-92a-1	NM_001143677	chr6	-	SGK1	1
hsa-mir-92a-1	NM_013257	chr8	+	SGK3	1
hsa-mir-92a-1	NM_001046	chr5	+	SLC12A2	1
hsa-mir-92a-1	NM_020346	chr11	+	SLC17A6	0
hsa-mir-92a-1	NM_014331	chr4	-	SLC7A11	1
hsa-mir-92a-1	NM_003047	chr1	-	SLC9A1	0
hsa-mir-92a-1	NR_027654	chr15	+	SMAD6	1
hsa-mir-92a-1	NM_015132	chr7	-	SNX13	1
hsa-mir-92a-1	NM_003107	chr6	+	SOX4	1
hsa-mir-92a-1	NM_020126	chr19	+	SPHK2	1
hsa-mir-92a-1	NM_207344	chr12	+	SPRYD4	1
hsa-mir-92a-1	NM_001083893	chr14	-	STRN3	1
hsa-mir-92a-1	NM_017919	chr9	+	STX17	1
hsa-mir-92a-1	NM_005639	chr12	+	SYT1	0
hsa-mir-92a-1	NM_139215	chr17	+	TAF15	1
hsa-mir-92a-1	NM_024665	chr3	-	TBL1XR1	0
hsa-mir-92a-1	NM_173207	chr18	+	TGIF1	1
hsa-mir-92a-1	NM_018273	chr19	-	TMEM143	1
hsa-mir-92a-1	NM_153261	chr16	+	TMEM188	1
hsa-mir-92a-1	NM_001110503	chr15	-	TMEM87A	0
hsa-mir-92a-1	NM_153188	chr5	+	TNPO1	0
hsa-mir-92a-1	NM_001162427	chr9	-	TSC1	1
hsa-mir-92a-1	NM_001039199	chr20	+	TTPAL	0
hsa-mir-92a-1	NM_002822	chr12	-	TWF1	0
hsa-mir-92a-1	NM_001001481	chr8	-	UBE2W	1
hsa-mir-92a-1	NM_006759	chr2	+	UGP2	1
hsa-mir-92a-1	NM_020886	chr11	-	USP28	0
hsa-mir-92a-1	NM_003369	chr11	+	UVRAG	1
hsa-mir-92a-1	NM_014000	chr10	+	VCL	0
hsa-mir-92a-1	NM_001005739	chr2	-	VPS54	1
hsa-mir-92a-1	NM_003941	chr7	-	WASL	1
hsa-mir-92a-1	NM_004736	chr1	+	XPR1	1
hsa-mir-92a-1	NM_019001	chr3	-	XRN1	1
hsa-mir-92a-1	NM_001099270	chr9	+	ZBTB34	0
hsa-mir-92a-1	NM_006885	chr16	-	ZFHX3	0
hsa-mir-18a	NM_182503	chr6	-	ADAT2	1
hsa-mir-18a	NM_001149	chr10	-	ANK3	0
hsa-mir-18a	NM_030816	chr1	-	ANKRD13C	0
hsa-mir-18a	NM_018263	chr2	-	ASXL2	0
hsa-mir-18a	NM_020410	chr19	-	ATP13A1	0
hsa-mir-18a	NM_000332	chr6	-	ATXN1	1
hsa-mir-18a	NM_153252	chrX	-	BRWD3	0
hsa-mir-18a	NM_016227	chr1	+	C1orf9	0
hsa-mir-18a	NM_001142478	chr5	-	C5orf13	0
hsa-mir-18a	NM_001024649	chr5	+	CANX	1
hsa-mir-18a	NM_003632	chr17	+	CNTNAP1	1
hsa-mir-18a	NM_001310	chr12	+	CREBL2	0
hsa-mir-18a	NM_030621	chr14	-	DICER1	0
hsa-mir-18a	NM_001987	chr12	+	ETV6	0
hsa-mir-18a	NM_014888	chr7	-	FAM3C	1
hsa-mir-18a	NM_001135095	chr3	+	FNDC3B	0
hsa-mir-18a	NM_001042555	chr12	+	FRS2	0
hsa-mir-18a	NM_015030	chr4	-	FRYL	1
hsa-mir-18a	NM_002199	chr4	-	IRF2	1
hsa-mir-18a	NM_020768	chr5	+	KCTD16	1
hsa-mir-18a	NM_014939	chr18	-	KIAA1012	1
hsa-mir-18a	NM_014458	chr1	+	KLHL20	0
hsa-mir-18a	NM_001115007	chr4	-	LIN54	1
hsa-mir-18a	NM_006769	chr1	+	LMO4	0
hsa-mir-18a	NM_144703	chr20	+	LSM14B	0
hsa-mir-18a	NM_005921	chr5	+	MAP3K1	0
hsa-mir-18a	NM_005920	chr1	-	MEF2D	0
hsa-mir-18a	NM_007121	chr19	+	NR1H2	1
hsa-mir-18a	NM_001018076	chr5	-	NR3C1	0
hsa-mir-18a	NM_020772	chr17	-	NUFIP2	0
hsa-mir-18a	NM_006099	chr1	+	PIAS3	1
hsa-mir-18a	NM_001122607	chr21	-	RUNX1	1
hsa-mir-18a	NM_005843	chr2	-	STAM2	0
[truncated: 1,742 more rows]
